# Supplementary material for: Coenzyme A Restriction as a Factor Underlying Pre-Eclampsia with Polycystic Ovary Syndrome as a Risk Factor
Source: Int J Mol Sci. 2022 Mar 3;23(5):2785. doi: 10.3390/ijms23052785 (PMC8911031; doi:10.3390/ijms23052785)
Supplement: Supplementary file 1 [file ijms-23-02785-s001.zip]

Archive with 2 entries (2 files):
- Hodgman-etal-2022-Figures.pptx
- Hodgman-etal-2022-PE-PCOS-Tables-IJMS.xlsx
