# Supplementary material for: Coenzyme A Restriction as a Factor Underlying Pre-Eclampsia with Polycystic Ovary Syndrome as a Risk Factor
Source: Int J Mol Sci. 2022 Mar 3;23(5):2785. doi: 10.3390/ijms23052785 (PMC8911031; doi:10.3390/ijms23052785)
Supplement: Supplementary file 1 [file ijms-23-02785-s001.zip › Hodgman-etal-2022-PE-PCOS-Tables-IJMS.xlsx]

## Sheet: Index
Table	Description
1	Elevated bioactive lipids and markers
S1	Combined metabolomics data
S2	PE-induced differential gene expression for enzyme (complexes) producing and consuming CoA in lipid metabolism
S3	Subcellular localization of perturbed enzymes relating to KEGG charts
S4	Perturbations in gene mRNA levels (from Brew et al. 2016)
S5	GWAS data from Zhao et al. 2013
S6	Summary of GWAS data from Johnson et al. 2012

## Sheet: Table 1
Table 1. Elevated bioactive lipids and markers
Molecule	Comment	Human Metabolome DataBase ID7 / LipidMaps ID
** denotes membership of the Kenny PE-Predictive Set (14–16 wks.)
Linoleic acid	Linoleate and oleate are activating ligands of peroxisome-proliferator activating receptor-alpha (PPARa), which stimulates peroxisome formation and beta-oxidation8	HMDB0000673
Oleic acid **		HMDB0000207 HMDB0000220
Hexadecanoic acid
Sphingosine 1-phosphate **	Through their receptors mediate a wide range of responses including vasoconstriction, inflammation and cytoprotection9	HMDB0000277
Sphinganine 1-phosphate **		HMDB0001383
Eicosatrienoic acid	Can be synthesised in the endoplasmic reticulum by fatty-acyl elongation. Competes with arachidonic acid for cytochrome oxidase and lipoxygenase activities.	HMDB0002925
Octadecenoyl-sn-glycero-3-phosphoserine	Lysophosphatidyl serines and phosphatidyl cholines promote thrombogenesis in the context of lipid bilayers10	HMDB0240603
Dioctanoyl-sn-glycero-3-phosphocholine
		LMGP01011251
Hexadecenoyl-eicosatetraenoyl-sn-glycerol **	Diacyl glycerols allosterically activate Protein Kinase C, exerting diverse physiological effects	HMDB0007141
Di-(octadecadienoyl_sn-glycerol **
		LMGL02010063
12-Ketodeoxycholic acid	Ketodeoxycholates are membrane disruptors. Elevated levels presumably due to dysregulation by liver11	HMDB0000328
Oxo-methyl butanoic acid **	Valine degradation product also known as isoketovaleric acid: Neurotoxic, acidogen and metabotoxic	HMDB0000019
3-hydroxybutanoic acid	Comprises 2 isomers. One is a ketone body. The other (3-hydroxy-isobutanoic acid) is a valine degradation product causing mitochondrial stress and lactic acidaemia	HMDB0000442
		HMDB0000023
3-Hydroxyisovaleric acid	Leucine degradation product; can cause mitochondrial stress, acidosis and metabotoxicity	HMDB0000754
2-hydroxybutanoic acid	Product of threonine degradation and glutathione synthesis. Marker for insulin resistance and acidosis, indicative of high NADH/NAD ratio12	HMDB0000008
Gamma-butyrolactone **	Hydrolyses to gamma-hydroxybutyrate (HMDB0000710) which affects the nervous system, and at high concentrations is an acidogen and neurotoxin13	HMDB0000549
Oxolan-3-one **	Marker for lactic acid acidosis14	HMDB0002523

## Sheet: S1. Combined metabolomics
Metabolite	Up/Down	Source		Reference	PubMed ID	PE/controls	sample	date	technique	Comments
5-Hydroxytryptophan	Down	K		K=Kenny et al. 2010	20837882	60/60 + 39/40	Mat. Blood	14-16 weeks	UPLC-MS	Two linked studies. Identifies broad range including lipids. * denotes MS peaks corresponding to >1 metabolite
Urea	Down	K		BS=Bahado-Singh et al. 2017	27569705	29/55	Mat. Blood	9-12 weeks	NMR	Technique emphasises polar and charged metabolites. Paper incorporates early data published by Bahado-Singh et al.
12-Ketodeoxycholic acid*	Up	K		O=Odibo et al. 2011	21744367	41/41	Mat. Blood	11-14 weeks	Targetted MS	Focus on carnitines and amino acids, using deuterated standards
Monosaccharide(s)	Up	K		D=Dunn et al. 2009	19775752	2020-06-06	Placental explants	>24 weeks	UPLC-MS	For reference only, as explantation might not reflect secreted metabolite profiles in vivo
Palmitoylcarnitine	Up	K
Stearoylcarnitine	Up	K
Decanoylcarnitine	Up	K
Octanoylcarnitine	Up	K
Acetylcarnitine	Up	K
Dodecanoylcarnitine	Up	K
Methylglutaric acid and/or adipic acid*	Down	K
8,11,14-Eicosatrienoic acid	Up	K
20-Carboxyleukotiene B4	Up	K
Oleic acid	Up	K
Linoleic acid	Up	K
Docosahexaenoic acid and/or docosatriynoic acid	Up	K
Hydroxy-octadecanoic acid and/or oxo-octadecanoic acid*	Up	K
Hexadecanoic acid	Up	K
Octadecanoic acid	Up	K
g-Butyrolactone and/or oxolan-3-one*	Up	K
2-Oxovaleric acid and/or oxo-methyl butanoic acid*	Up	K
2-hydroxybutanoic acid	Up	K,BS
3-hydroxybutanoic acid	Up	K,BS
Acetoacetic acid	Up	K
Di-(heptadecadienoyl)-eicosanoyl-sn-glycerol*	Down	K
Hexadecenoyl-eicosatetraenoyl-sn-glycerol*	Up	K
Di-(octadecadienoyl)-sn-glycerol*	Up	K
Octadecenoylhexadecanoyl-sn-glycero-3-phosphoserine*	Down	K
Octadecenoyl-sn-glycero-3-phosphoserine*	Up	K
Dioctanoyl-sn-glycero-3-phosphocholine*	Up	K
Sphingosine 1-phosphate	Up	K
Sphinganine 1-phosphate	Up	K
Vitamin D3 derivatives	Up	K
Steroid and/or Etiocholan-3-a-o17-one glucuronide*	Up	K
Carnitine	Up	BS
Citrate	Up	BS
Glucose	Up	BS
Dimethylamine	Down	BS
Leucine	Up	BS
Valine	Up	BS
Lactate	Up	BS
3-Hydroxyisovalerate	Up	BS
Pyruvate	Up	BS
Methylhistidine	Up	BS
C5OH (Hydroxyisovalerylcarnitine/ Hydroxymethybutyrylcarnitine)	Up	O
C6OH (Hydroxyhexanoylcarnitine)	Up	O
Phenylalanine	Up	O
Glutamate	Up	O
Arginine	Up	O
Alanine	Up	O
Hydroxyproline	Up	O
N1,N12-Diacetylspermine	Up	D
Glucosamine 6-sulfate	Down	D
Glycerophosphocholine	Down	D
1-Phosphatidyl-myo-inositol	Down	D
Glutamate	Down	D
Methylaspartate or 2-oxo-4-hydroxy-5-aminovalerate or glutamate or acetylserine	Down	D
Hydroxystearate	Down	D
Hydroxypalmitate	Down	D
5-Amino-3-methyl-pyrrolidine-2-carboxylic acid or formylsalicylic acid	Down	D
Kynurenine	Down	D
3,4-Dihydroxy-1-methylquinolin-2(1 h)-one or 5,6-dihydroxy-3-methyl-2-oxo-1, 2-dihydroquinoline or 5-hydroxyindoleacetate or indole-3-glycolate or hydroxydopamine or quinoline or 5-hydroxyindoleacetate or indole-3-glycolate or hydroxydopamine or noradrenaline or pyridoxine	Down	D
Hydroxyphenyllactate	Down	D
Prosataglandin or leukotriene	Down	D
Cystamine	Down	D
Arginine phosphate	Down	D
Glutamine	Down	D
Methyl oxalate or methylmalonate or succinate	Down	D

## Sheet: S2. DGE for CoA-assocd enzymes 
Elevated mRNAs of CoA-producing enzyme reactions
GeneID(s)	Name(s)	Comments
ACAA1	acetyl-CoA Acyltransferase 1	peroxisomal
ACAA2	acetyl-CoA Acyltransferase 2	mitochondrial
ACAT1	acetyl-CoA acetyltransferase 1
ACOT13	acyl-CoA thioesterase 13
AGPAT5	1-acylglycerol-3-phosphate O-acyltransferase 5
CERS2	ceramide synthase 2
CERS5	ceramide synthase 5
CERS6	ceramide synthase 6
CPT2	carnitine palmitoyltransferase 2
CRAT	carnitine O-acetyltransferase
CROT	carnitine O-octanoyltransferase
ELOVL1	ELOVL fatty acid elongase 1	from C16 makes C18 and C20 fatty acyl CoAs using Acetyl CoA
ELOVL5	ELOVL fatty acid elongase 5	from C16 makes C18 and C20 fatty acyl CoAs using Acetyl CoA
FASN	fatty-acid synthase
GNPAT	glyceronephosphate O-acyltransferase
HIBCH	3-hydroxyisobutyryl-CoA hydrolase	3-hydroxybutyric acid is elevated in PE
HMGCL	3-hydroxymethyl-3-methylglutaryl-CoA lyase
HMGCS1	3-hydroxy-3-methylglutaryl-CoA synthase 1
HMGCS2	3-hydroxy-3-methylglutaryl-CoA synthase 2
LPCAT1	lysophosphatidylcholine acyltransferase 1
SPTSSA	serine palmitoyltransferase (SPT), small subunit A	stimulates SPT activity, C16-CoA + serine => CoA + C16-serine. First step in sphingosine-1-phosphate synthesis
CS	citrate synthase	see below
SUCLG1,2	succinate-CoA ligase, alpha & beta subunits	see below
Decreased mRNAs of CoA-dependent enzyme reactions
GeneID(s)	Name(s)	Comments
ACSBG1	acyl-CoA synthetase	produces acyl CoAs
ACSBG2	acyl-CoA synthetase	produces acyl CoAs
ACSF3	acyl-CoA synthetase	produces acyl CoAs
ACSL6	acyl-CoA synthetase	produces acyl CoAs
ACSM1	acyl-CoA synthetase	produces acyl CoAs
ACSM2B	acyl-CoA synthetase	produces acyl CoAs
ACSM3	acyl-CoA synthetase	produces acyl CoAs
ACSM5	acyl-CoA synthetase	produces acyl CoAs
ACSS3	acyl-CoA synthetase	produces acyl CoAs
Decreased mRNAs of CoA-producing enzyme reactions
GeneID(s)	Name(s)	Comments
ACOT12	acyl-CoA thioesterase 12	expressed at v. low levels in healthy placenta (https://www.ncbi.nlm.nih.gov/gene/134526)
AWAT1	acyl-CoA wax alcohol acyltransferase 1	expressed at low levels in healthy placenta (https://www.ncbi.nlm.nih.gov/gene/158833)
BAAT	bile acid CoA: amino acid N-acyltransferase (glycine N-choloyltransferase)	produces bile acid conjugates, in peroxisomes
CERS3	ceramide synthase 3	expressed at v. low levels in healthy placenta (https://www.ncbi.nlm.nih.gov/gene/204219)
CHAT	choline O-acetyltransferase	CoA and acetylcholine producer, retarded to maintain choline levels for PC formation
CPT1B	carnitine palmitoyltransferase 1B (muscle)	produces acyl-CoAs for import into mitochondria
DGAT2	diacylglycerol O-acyltransferase 2	produces triglycerides
MOGAT1	monoacylglycerol O-acyltransferase 1	produces diglycerides
MOGAT2	monoacylglycerol O-acyltransferase 2	produces diglycerides
MOGAT3	monoacylglycerol O-acyltransferase 3	produces diglycerides
NAT1	N-acetyltransferase 1	involved in detoxification
NAT8	N-acetyltransferase 8	involved in detoxification
NAT8B	N-acetyltransferase 8B	involved in detoxification
SOAT1	sterol O-acyltransferase 1	produces acyl-cholesterol esters
SOAT2	sterol O-acyltransferase 2	produces acyl-cholesterol esters
Elevated mRNAs of CoA-dependent enzyme reactions
GeneID(s)	Name(s)	Comments
ACSF2	acyl-CoA synthetase 2	produces acyl CoAs (for beta oxidation), mitochondrial
ACSF4	acyl-CoA synthetase 4	produces acyl CoAs (for beta oxidation), mitochondrial
ACSL4	acyl-CoA synthetase long-chain family member 4	produces acyl CoAs, mitochondrial, peroxisome and endoplasmic reticulum
DBT	dihydrolipoamide branched chain transacylase E2	makes acyl-CoA from amino-acid breakdown intermediates, mitochondrial
ABCD1	ATP-binding cassette, sub-family D (ALD), member 1	makes acyl-CoAs when transporting very-long chain fatty acids into peroxisome
CoA-neutral linked reactions
PDH consumes CoA to form acetyl CoA which is used to produce citrate and CoA by citrate synthease
GeneID(s)	Name(s)	Comments
PDHA1	pyruvate dehydrogenase (lipoamide) alpha 1	mitochondrial
PDHA2	pyruvate dehydrogenase (lipoamide) alpha 2	mitochondrial
PDHX	pyruvate dehydrogenase complex, component X	part of PDH complex, mitochondrial
CS	citrate synthase	mitochondrial (from above)
PDK1	pyruvate dehydrogenase kinase, isozyme 1	inhibitory protein kinase of PDH, protects cells from apoptosis in reponse to hypoxia and oxidative stress, mitochondrial
PDK4	pyruvate dehydrogenase kinase, isozyme 4	inhibitory protein kinase of PDH, responds to high fat levels, mitochondrial
DLST consumes CoA to form succinyl CoA, which gets hydrolysed by SUCLG to produce succinate and CoA
DLST	dihydrolipoamide S-succinyltransferase (E)	component of 2-oxo-glutarate complex, producing succinyl CoA
SUCLG1	succinate-CoA ligase, alpha subunit	) from above, components of succinyl-CoA ligase
SUCLG2	succinate-CoA ligase, GDP-forming, beta subunit	) producing succinate and CoA

## Sheet: S3. Subcell. Localn.
Area of metabolism	Cytosol	Mitochondria	ER	Peroxisome	Nucleus	Golgi	Lysosome	Plasma membrane	External
CoA synthesis	PANK1
	PPCS
	PPCDC
	DAKD
Shingosine/sphinganine			SPTSSA
- 1 - phos. synthesis			CERS2,5,6. CERS3
		SPHK2	SPHK2		SPHK1, SPHK2		SPHK2	SPHK1
Lysophosphatidyl			LPCAT1			LPCAT1
serine synthesis			PNPLA6
		PNPLA7	PNPLA7		PNPLA7		PNPLA7
			PTDSS1
			PTDSS2
					PLSCR2			PLSCR4
								PLA2G2A	PLA2G2A
Branched-chain amino	BCAT1	BCAT2
acid degradation (iso-		BCKDHA
ketovalerate production)		BCKDK (should be down-regulated when PPARa active)
		DBT
		ACADSB
		ACADS
		ACAD8
		HADHA
		HIBCH
		MCCC2
		AUH
		HMGCL
		HADH
		HSD17B10
		ACAA2		ACAA1
		PCCA
		PCCB
		ACSF3
		MCEE
		MUTA
		HMGCS2
		OXCT2
		ACAT1
Beta oxidation			ACSBG1
	ACSBG2							ACSBG2
ACS=AcylCoA synthase		ACSF2
CPT=Carn.Palmit.transfrase		ACSF3
		ACSL4	ACSL4	ACSL4
ACOX=oxidase		ACSL6	ACSL6	ACSL6
HADH=dehydrogenase		ACSM1
		ACSM2B
		ACSM3
		ACSM5
		ACSS3
		CPT1B
		CPT2
		ACADSB
		ECHS1
		HADHA		ACOX3
		HADH
		ACAA2		ACAA1
		ACAT1
		ECI1
		ALDH1B1
	ALDH7A1	ALDH7A1			ALDH7A1
	ADH1C, 5, 6
Fatty acid synthesis	FASN
	OLAH	ACSF3
Acyl carnitines		CPT1B - situated in out membrane; forms acyl carnitine for shuttling into mitochondria
		CPT2 - situated in inner mitochondrial membrane, normally for passing acyl moiety from carnitine to CoA, but presumably at low rate in PE
				CROT
		CRAT	CRAT	CRAT	CRAT
SLC22A5	(Acyl)carnitine transporter found in most membranes
Ketone body synthesis		ACAT1
	HMGCS1	HMGCS2
		HMGCL		HMGCL
		BDH1
Glycerolipids	ALDH7A1	ALDH7A1
		GK,GK2
		GPAT2
		AGPAT5	AGPAT5		AGPAT5
			MOGAT1, 2, 3						PNLIPRP1, 2
									LIPC, F
									LIPG
								PNPLA2
								PNPLA3
								LPL	LPL
	LPIN1,2		LPIN1,2		LPIN1,2
			DGAT2		LPIN3
					DGKZ			DGKE,G,H,Z
Unsaturated fatty acid		ACSL4	ACSL4	ACSL4
elongation			ELOVL1,5
			HSD17B12
Perturbed thioesterases	ACOT13 (a.k.a. THEM2)	ACOT13			ACOT13				THEM6
	ACOT12	THEM4,5						THEM4
	PCTP PC transfer protein moves PC from one membrane to another. Also binds to ACOT13 increasing its activity
TCA cycle	PCK1	PDHA1
		PDHA2
PDK1		PDHX
PDK4	ACLY	CS
		ACO2
		IDH1
		IDH2
		IDH3B
		DLST
		SUCLG1,2
		SDHA,AF2,C,D
		FH
Glycolysis/	PGM2
glucoenogenesis	HK1	HK1	G6PC2
		GCK			GCK				ADPGK
gluconeogenesis unlikely	PFKAL				FBP2				GPI
because PCK1	ALDOA								ALDOA
(PEP carboxykinase) down	BPGM								BPGM
	PGK2
	PGAM1								PGAM1
			MINPP1
	PCK1
	PKLR								PKLR
		PKM
	LDHB
	LDHC
		PDHA1, PDHX, PDK4

## Sheet: S4. GE perturbations
Gene name	Descrition	NCBI gene ID	EnsEMBL ID	Up/Down in PE
MARCHF1	membrane-associated ring finger (C3HC4) 1, E3 ubiquitin protein ligase	55016	ENSG00000145416	D
MTARC1	mitochondrial amidoxime reducing component 1	64757	ENSG00000186205	U
SEPT1	septin 1	1731	ENSG00000180096	D
DEC1	deleted in esophageal cancer 1	50514	ENSG00000173077	D
SEPT2	septin 2	4735	ENSG00000168385	U
SEPT3	septin 3	55964	ENSG00000100167	U
MARCHF5	membrane-associated ring finger (C3HC4) 5	54708	ENSG00000198060	D
SEPT5	septin 5	5413	ENSG00000184702	D
MARCHF6	membrane-associated ring finger (C3HC4) 6, E3 ubiquitin protein ligase	10299	ENSG00000145495	U
MARCHF7	membrane-associated ring finger (C3HC4) 7, E3 ubiquitin protein ligase	64844	ENSG00000136536	U
MARCHF8	membrane-associated ring finger (C3HC4) 8, E3 ubiquitin protein ligase	220972	ENSG00000165406	D
MARCHF10	membrane-associated ring finger (C3HC4) 10, E3 ubiquitin protein ligase	162333	ENSG00000173838	D
SEPT11	septin 11	55752	ENSG00000138758	U
SEPT14	septin 14	346288	ENSG00000154997	D
A1BG	alpha-1-B glycoprotein	1	ENSG00000121410	D
A1CF	APOBEC1 complementation factor	29974	ENSG00000148584	D
A2ML1	alpha-2-macroglobulin-like 1	144568	ENSG00000166535	D
A4GNT	alpha-1,4-N-acetylglucosaminyltransferase	51146	ENSG00000118017	D
AADAC	arylacetamide deacetylase	13	ENSG00000114771	D
AADACL2	arylacetamide deacetylase-like 2	344752	ENSG00000197953	D
AADAT	aminoadipate aminotransferase	51166	ENSG00000109576	D
AAK1	AP2 associated kinase 1	22848	ENSG00000115977	D
AAMP	angio-associated, migratory cell protein	14	ENSG00000127837	U
AAR2	AAR2 splicing factor homolog (S. cerevisiae)	25980	ENSG00000131043	U
AARD	alanine and arginine rich domain containing protein	441376	ENSG00000205002	D
AATF	apoptosis antagonizing transcription factor	26574	ENSG00000108270	U
ABCA10	ATP-binding cassette, sub-family A (ABC1), member 10	10349	ENSG00000154263	D
ABCA4	ATP-binding cassette, sub-family A (ABC1), member 4	24	ENSG00000198691	D
ABCA6	ATP-binding cassette, sub-family A (ABC1), member 6	23460	ENSG00000154262	D
ABCB1	ATP-binding cassette, sub-family B (MDR/TAP), member 1	5243	ENSG00000085563	U
ABCB11	ATP-binding cassette, sub-family B (MDR/TAP), member 11	8647	ENSG00000073734	D
ABCB4	ATP-binding cassette, sub-family B (MDR/TAP), member 4	5244	ENSG00000005471	D
ABCB5	ATP-binding cassette, sub-family B (MDR/TAP), member 5	340273	ENSG00000004846	D
ABCB7	ATP-binding cassette, sub-family B (MDR/TAP), member 7	22	ENSG00000131269	U
ABCC13	ATP-binding cassette, sub-family C (CFTR/MRP), member 13, pseudogene	150000	NA	D
ABCC6	ATP-binding cassette, sub-family C (CFTR/MRP), member 6	368	ENSG00000091262	D
ABCC8	ATP-binding cassette, sub-family C (CFTR/MRP), member 8	6833	ENSG00000006071	D
ABCC9	ATP-binding cassette, sub-family C (CFTR/MRP), member 9	10060	ENSG00000069431	D
ABCD1	ATP-binding cassette, sub-family D (ALD), member 1	215	ENSG00000101986	U
ABCG4	ATP-binding cassette, sub-family G (WHITE), member 4	64137	ENSG00000172350	D
ABHD1	abhydrolase domain containing 1	84696	ENSG00000143994	D
ABHD12	abhydrolase domain containing 12	26090	ENSG00000100997	U
ABHD12B	abhydrolase domain containing 12B	145447	ENSG00000131969	D
ABHD13	abhydrolase domain containing 13	84945	ENSG00000139826	D
ABHD16A	abhydrolase domain containing 16A	7920	ENSG00000204427	U
ABHD16B	abhydrolase domain containing 16B	140701	ENSG00000183260	D
ABHD2	abhydrolase domain containing 2	11057	ENSG00000140526	D
ABHD5	abhydrolase domain containing 5	51099	ENSG00000011198	U
ABHD8	abhydrolase domain containing 8	79575	ENSG00000127220	U
ABO	ABO blood group (transferase A, alpha 1-3-N-acetylgalactosaminyltransferase; transferase B, alpha 1-3-galactosyltransferase)	28	NA	D
ABRA	actin-binding Rho activating protein	137735	ENSG00000174429	D
ABT1	activator of basal transcription 1	29777	ENSG00000146109	D
ACAA1	acetyl-CoA acyltransferase 1	30	ENSG00000060971	U
ACAA2	acetyl-CoA acyltransferase 2	10449	ENSG00000167315	U
ACAD11	acyl-CoA dehydrogenase family, member 11	84129	ENSG00000240303	U
ACAD8	acyl-CoA dehydrogenase family, member 8	27034	ENSG00000151498	D
ACAD9	acyl-CoA dehydrogenase family, member 9	28976	ENSG00000177646	U
ACADSB	acyl-CoA dehydrogenase, short/branched chain	36	ENSG00000196177	D
ACAN	aggrecan	176	ENSG00000157766	D
ACAT1	acetyl-CoA acetyltransferase 1	38	ENSG00000075239	U
ACBD3	acyl-CoA binding domain containing 3	64746	ENSG00000182827	U
ACBD5	acyl-CoA binding domain containing 5	91452	ENSG00000107897	D
ACBD6	acyl-CoA binding domain containing 6	84320	ENSG00000135847	U
ACE	angiotensin I converting enzyme (peptidyl-dipeptidase A) 1	1636	ENSG00000159640	D
ACER1	alkaline ceramidase 1	125981	ENSG00000167769	D
ACHE	acetylcholinesterase	43	ENSG00000087085	D
ACIN1	apoptotic chromatin condensation inducer 1	22985	ENSG00000100813	U
ACLY	ATP citrate lyase	47	ENSG00000131473	U
ACO2	aconitase 2, mitochondrial	50	ENSG00000100412	U
ACOT12	acyl-CoA thioesterase 12	134526	ENSG00000172497	D
ACOT13	acyl-CoA thioesterase 13	55856	ENSG00000112304	U
ACOX3	acyl-CoA oxidase 3, pristanoyl	8310	ENSG00000087008	U
ACP1	acid phosphatase 1, soluble	52	ENSG00000143727	U
ACP2	acid phosphatase 2, lysosomal	53	ENSG00000134575	U
ACR	acrosin	49	ENSG00000100312	D
ACRBP	acrosin binding protein	84519	ENSG00000111644	D
ACRC	acidic repeat containing	93953	ENSG00000147174	D
ACRV1	acrosomal vesicle protein 1	56	ENSG00000134940	D
ACSBG1	acyl-CoA synthetase bubblegum family member 1	23205	ENSG00000103740	D
ACSBG2	acyl-CoA synthetase bubblegum family member 2	81616	ENSG00000130377	D
ACSF2	acyl-CoA synthetase family member 2	80221	ENSG00000167107	U
ACSF3	acyl-CoA synthetase family member 3	197322	ENSG00000176715	D
ACSL4	acyl-CoA synthetase long-chain family member 4	2182	ENSG00000068366	U
ACSL6	acyl-CoA synthetase long-chain family member 6	23305	ENSG00000164398	D
ACSM1	acyl-CoA synthetase medium-chain family member 1	116285	ENSG00000166743	D
ACSM2B	acyl-CoA synthetase medium-chain family member 2B	348158	ENSG00000066813	D
ACSM3	acyl-CoA synthetase medium-chain family member 3	6296	ENSG00000005187	D
ACSM5	acyl-CoA synthetase medium-chain family member 5	54988	ENSG00000183549	D
ACSS3	acyl-CoA synthetase short-chain family member 3	79611	ENSG00000111058	D
ACTBL2	actin, beta-like 2	345651	ENSG00000169067	D
ACTL6A	actin-like 6A	86	ENSG00000136518	U
ACTL6B	actin-like 6B	51412	ENSG00000077080	D
ACTL7A	actin-like 7A	10881	ENSG00000187003	D
ACTL7B	actin-like 7B	10880	ENSG00000148156	D
ACTL8	actin-like 8	81569	ENSG00000117148	D
ACTL9	actin-like 9	284382	ENSG00000181786	D
ACTN2	actinin, alpha 2	88	ENSG00000077522	D
ACTN3	actinin, alpha 3	89	NA	D
ACTR10	actin-related protein 10 homolog (S. cerevisiae)	55860	ENSG00000131966	U
ACTR1B	ARP1 actin-related protein 1 homolog B, centractin beta (yeast)	10120	ENSG00000115073	U
ACTR3	ARP3 actin-related protein 3 homolog (yeast)	10096	ENSG00000115091	U
ACTR3B	ARP3 actin-related protein 3 homolog B (yeast)	57180	ENSG00000133627	D
ACTR5	ARP5 actin-related protein 5 homolog (yeast)	79913	ENSG00000101442	D
ACTR6	ARP6 actin-related protein 6 homolog (yeast)	64431	ENSG00000075089	U
ACTRT2	actin-related protein T2	140625	ENSG00000169717	D
ACVR1	activin A receptor, type I	90	ENSG00000115170	U
ACVR1C	activin A receptor, type IC	130399	ENSG00000123612	D
ACVRL1	activin A receptor type II-like 1	94	ENSG00000139567	U
ACY3	aspartoacylase (aminocyclase) 3	91703	ENSG00000132744	D
ADAD2	adenosine deaminase domain containing 2	161931	ENSG00000140955	D
ADAL	adenosine deaminase-like	161823	ENSG00000168803	D
ADAM15	ADAM metallopeptidase domain 15	8751	ENSG00000143537	U
ADAM2	ADAM metallopeptidase domain 2	2515	ENSG00000104755	D
ADAM20	ADAM metallopeptidase domain 20	8748	ENSG00000134007	D
ADAM21	ADAM metallopeptidase domain 21	8747	NA	D
ADAM28	ADAM metallopeptidase domain 28	10863	ENSG00000042980	D
ADAM7	ADAM metallopeptidase domain 7	8756	ENSG00000069206	D
ADAMDEC1	ADAM-like, decysin 1	27299	ENSG00000134028	D
ADAMTS1	ADAM metallopeptidase with thrombospondin type 1 motif, 1	9510	ENSG00000154734	U
ADAMTS10	ADAM metallopeptidase with thrombospondin type 1 motif, 10	81794	ENSG00000142303	D
ADAMTS12	ADAM metallopeptidase with thrombospondin type 1 motif, 12	81792	ENSG00000151388	D
ADAMTS14	ADAM metallopeptidase with thrombospondin type 1 motif, 14	140766	ENSG00000138316	D
ADAMTS15	ADAM metallopeptidase with thrombospondin type 1 motif, 15	170689	ENSG00000166106	D
ADAMTS16	ADAM metallopeptidase with thrombospondin type 1 motif, 16	170690	ENSG00000145536	D
ADAMTS20	ADAM metallopeptidase with thrombospondin type 1 motif, 20	80070	ENSG00000173157	D
ADAMTS4	ADAM metallopeptidase with thrombospondin type 1 motif, 4	9507	ENSG00000158859	D
ADAMTS6	ADAM metallopeptidase with thrombospondin type 1 motif, 6	11174	ENSG00000049192	U
ADAMTS7	ADAM metallopeptidase with thrombospondin type 1 motif, 7	11173	ENSG00000136378	D
ADAMTSL1	ADAMTS-like 1	92949	ENSG00000178031	D
ADAMTSL4	ADAMTS-like 4	54507	ENSG00000143382	U
ADAP2	ArfGAP with dual PH domains 2	55803	ENSG00000184060	U
ADAR	adenosine deaminase, RNA-specific	103	ENSG00000160710	U
ADC	arginine decarboxylase	113451	ENSG00000142920	D
ADCK2	aarF domain containing kinase 2	90956	ENSG00000133597	U
ADCK5	aarF domain containing kinase 5	203054	ENSG00000173137	D
ADCY1	adenylate cyclase 1 (brain)	107	ENSG00000164742	D
ADCY4	adenylate cyclase 4	196883	ENSG00000129467	U
ADCY5	adenylate cyclase 5	111	ENSG00000173175	D
ADCY8	adenylate cyclase 8 (brain)	114	ENSG00000155897	D
ADCYAP1R1	adenylate cyclase activating polypeptide 1 (pituitary) receptor type I	117	ENSG00000078549	D
ADD2	adducin 2 (beta)	119	ENSG00000075340	D
ADH1C	alcohol dehydrogenase 1C (class I), gamma polypeptide	126	ENSG00000248144	D
ADH5	alcohol dehydrogenase 5 (class III), chi polypeptide	128	ENSG00000197894	D
ADH6	alcohol dehydrogenase 6 (class V)	130	ENSG00000172955	D
ADIG	adipogenin	149685	ENSG00000182035	D
ADIPOQ	adiponectin, C1Q and collagen domain containing	9370	ENSG00000181092	D
ADIPOR2	adiponectin receptor 2	79602	ENSG00000006831	U
ADNP	activity-dependent neuroprotector homeobox	23394	ENSG00000101126	U
ADNP2	ADNP homeobox 2	22850	ENSG00000101544	U
ADPGK	ADP-dependent glucokinase	83440	ENSG00000159322	U
ADPRHL2	ADP-ribosylhydrolase like 2	54936	ENSG00000116863	U
ADRA1B	adrenoceptor alpha 1B	147	ENSG00000170214	D
ADRB3	adrenoceptor beta 3	155	ENSG00000188778	D
ADRBK1	adrenergic, beta, receptor kinase 1	156	ENSG00000173020	D
ADRBK2	adrenergic, beta, receptor kinase 2	157	ENSG00000100077	D
ADSL	adenylosuccinate lyase	158	ENSG00000239900	U
ADTRP	androgen-dependent TFPI-regulating protein	84830	ENSG00000111863	D
AEBP1	AE binding protein 1	165	ENSG00000106624	U
AEBP2	AE binding protein 2	121536	ENSG00000139154	U
AEN	apoptosis enhancing nuclease	64782	ENSG00000181026	U
AES	amino-terminal enhancer of split	166	ENSG00000104964	U
AFF1	AF4/FMR2 family, member 1	4299	ENSG00000172493	U
AFF4	AF4/FMR2 family, member 4	27125	ENSG00000072364	U
AFG3L2	AFG3 ATPase family gene 3-like 2 (S. cerevisiae)	10939	ENSG00000141385	U
AFP	alpha-fetoprotein	174	ENSG00000081051	D
AGBL2	ATP/GTP binding protein-like 2	79841	ENSG00000165923	D
AGBL4	ATP/GTP binding protein-like 4	84871	ENSG00000186094	D
AGER	advanced glycosylation end product-specific receptor	177	ENSG00000204305	D
AGPAT4-IT1	AGPAT4 intronic transcript 1 (non-protein coding)	79992	NA	D
AGPAT5	1-acylglycerol-3-phosphate O-acyltransferase 5 (lysophosphatidic acid acyltransferase, epsilon)	55326	ENSG00000155189	U
AGR2	anterior gradient 2 homolog (Xenopus laevis)	10551	ENSG00000106541	D
AGR3	anterior gradient 3 homolog (Xenopus laevis)	155465	ENSG00000173467	D
AGRP	agouti related protein homolog (mouse)	181	ENSG00000159723	D
AGT	angiotensinogen (serpin peptidase inhibitor, clade A, member 8)	183	ENSG00000135744	D
AGTR2	angiotensin II receptor, type 2	186	ENSG00000180772	D
AGXT2L1	alanine-glyoxylate aminotransferase 2-like 1	64850	ENSG00000164089	D
AHNAK	AHNAK nucleoprotein	79026	ENSG00000124942	U
AHSA1	AHA1, activator of heat shock 90kDa protein ATPase homolog 1 (yeast)	10598	ENSG00000100591	U
AHSA2	AHA1, activator of heat shock 90kDa protein ATPase homolog 2 (yeast)	130872	ENSG00000173209	U
AHSG	alpha-2-HS-glycoprotein	197	ENSG00000145192	D
AHSP	alpha hemoglobin stabilizing protein	51327	ENSG00000169877	U
AIDA	axin interactor, dorsalization associated	64853	ENSG00000186063	D
AIF1	allograft inflammatory factor 1	199	ENSG00000204472	U
AIFM3	apoptosis-inducing factor, mitochondrion-associated, 3	150209	ENSG00000183773	D
AIM1	absent in melanoma 1	202	ENSG00000112297	U
AIM2	absent in melanoma 2	9447	ENSG00000163568	D
AIMP2	aminoacyl tRNA synthetase complex-interacting multifunctional protein 2	7965	ENSG00000106305	U
AIP	aryl hydrocarbon receptor interacting protein	9049	ENSG00000110711	U
AIPL1	aryl hydrocarbon receptor interacting protein-like 1	23746	ENSG00000129221	D
AIRE	autoimmune regulator	326	ENSG00000160224	D
AK2	adenylate kinase 2	204	ENSG00000004455	U
AK3	adenylate kinase 3	50808	ENSG00000147853	U
AK5	adenylate kinase 5	26289	ENSG00000154027	D
AK7	adenylate kinase 7	122481	ENSG00000140057	D
AK8	adenylate kinase 8	158067	ENSG00000165695	D
AKAP14	A kinase (PRKA) anchor protein 14	158798	ENSG00000186471	D
AKAP3	A kinase (PRKA) anchor protein 3	10566	ENSG00000111254	D
AKAP4	A kinase (PRKA) anchor protein 4	8852	ENSG00000147081	D
AKAP5	A kinase (PRKA) anchor protein 5	9495	ENSG00000179841	D
AKAP6	A kinase (PRKA) anchor protein 6	9472	ENSG00000151320	D
AKAP8	A kinase (PRKA) anchor protein 8	10270	ENSG00000105127	U
AKAP8L	A kinase (PRKA) anchor protein 8-like	26993	ENSG00000011243	U
AKIRIN2	akirin 2	55122	ENSG00000135334	U
AKR1A1	aldo-keto reductase family 1, member A1 (aldehyde reductase)	10327	ENSG00000117448	U
AKR1B10	aldo-keto reductase family 1, member B10 (aldose reductase)	57016	ENSG00000198074	D
AKR1E2	aldo-keto reductase family 1, member E2	83592	ENSG00000165568	D
AKR7A3	aldo-keto reductase family 7, member A3 (aflatoxin aldehyde reductase)	22977	ENSG00000162482	D
AKT1	v-akt murine thymoma viral oncogene homolog 1	207	ENSG00000142208	U
AKT1S1	AKT1 substrate 1 (proline-rich)	84335	ENSG00000204673	U
AKTIP	AKT interacting protein	64400	ENSG00000166971	U
ALB	albumin	213	ENSG00000163631	D
ALDH16A1	aldehyde dehydrogenase 16 family, member A1	126133	ENSG00000161618	U
ALDH1B1	aldehyde dehydrogenase 1 family, member B1	219	ENSG00000137124	D
ALDH1L2	aldehyde dehydrogenase 1 family, member L2	160428	ENSG00000136010	D
ALDH3A1	aldehyde dehydrogenase 3 family, member A1	218	ENSG00000108602	D
ALDH3B2	aldehyde dehydrogenase 3 family, member B2	222	ENSG00000132746	U
ALDH7A1	aldehyde dehydrogenase 7 family, member A1	501	ENSG00000164904	U
ALDH8A1	aldehyde dehydrogenase 8 family, member A1	64577	ENSG00000118514	D
ALDOA	aldolase A, fructose-bisphosphate	226	ENSG00000149925	U
ALG3	asparagine-linked glycosylation 3, alpha-1,3- mannosyltransferase homolog (S. cerevisiae)	10195	ENSG00000214160	U
ALG5	asparagine-linked glycosylation 5, dolichyl-phosphate beta-glucosyltransferase homolog (S. cerevisiae)	29880	ENSG00000120697	U
ALG6	asparagine-linked glycosylation 6, alpha-1,3-glucosyltransferase homolog (S. cerevisiae)	29929	ENSG00000088035	U
ALG8	asparagine-linked glycosylation 8, alpha-1,3-glucosyltransferase homolog (S. cerevisiae)	79053	ENSG00000159063	U
ALG9	asparagine-linked glycosylation 9, alpha-1,2-mannosyltransferase homolog (S. cerevisiae)	79796	ENSG00000086848	U
ALK	anaplastic lymphoma receptor tyrosine kinase	238	ENSG00000171094	D
ALKBH7	alkB, alkylation repair homolog 7 (E. coli)	84266	ENSG00000125652	U
ALLC	allantoicase	55821	ENSG00000151360	D
ALMS1P	Alstrom syndrome 1 pseudogene	200420	NA	D
ALOX12	arachidonate 12-lipoxygenase	239	ENSG00000108839	D
ALOX12B	arachidonate 12-lipoxygenase, 12R type	242	ENSG00000179477	D
ALOX15	arachidonate 15-lipoxygenase	246	ENSG00000161905	D
ALOX15B	arachidonate 15-lipoxygenase, type B	247	ENSG00000179593	D
ALOX5AP	arachidonate 5-lipoxygenase-activating protein	241	ENSG00000132965	U
ALPI	alkaline phosphatase, intestinal	248	ENSG00000163295	D
ALPK3	alpha-kinase 3	57538	ENSG00000136383	D
ALPPL2	alkaline phosphatase, placental-like 2	251	ENSG00000163286	D
ALS2	amyotrophic lateral sclerosis 2 (juvenile)	57679	ENSG00000003393	U
ALS2CR12	amyotrophic lateral sclerosis 2 (juvenile) chromosome region, candidate 12	130540	ENSG00000155749	D
ALX3	ALX homeobox 3	257	ENSG00000156150	D
AMBN	ameloblastin (enamel matrix protein)	258	ENSG00000178522	D
AMBP	alpha-1-microglobulin/bikunin precursor	259	ENSG00000106927	D
AMD1	adenosylmethionine decarboxylase 1	262	ENSG00000123505	U
AMDHD1	amidohydrolase domain containing 1	144193	ENSG00000139344	D
AMELX	amelogenin, X-linked	265	ENSG00000125363	D
AMFR	autocrine motility factor receptor, E3 ubiquitin protein ligase	267	ENSG00000159461	U
AMHR2	anti-Mullerian hormone receptor, type II	269	ENSG00000135409	D
AMIGO2	adhesion molecule with Ig-like domain 2	347902	ENSG00000139211	D
AMN	amnionless homolog (mouse)	81693	ENSG00000166126	D
AMOT	angiomotin	154796	ENSG00000126016	U
AMOTL2	angiomotin like 2	51421	ENSG00000114019	D
AMPD3	adenosine monophosphate deaminase 3	272	ENSG00000133805	D
AMPH	amphiphysin	273	ENSG00000078053	D
AMZ1	archaelysin family metallopeptidase 1	155185	ENSG00000174945	D
AMZ2	archaelysin family metallopeptidase 2	51321	ENSG00000196704	U
ANAPC13	anaphase promoting complex subunit 13	25847	ENSG00000129055	U
ANAPC4	anaphase promoting complex subunit 4	29945	ENSG00000053900	U
ANAPC5	anaphase promoting complex subunit 5	51433	ENSG00000089053	U
ANG	angiogenin, ribonuclease, RNase A family, 5	283	ENSG00000214274	U
ANGPT2	angiopoietin 2	285	ENSG00000091879	U
ANGPTL3	angiopoietin-like 3	27329	ENSG00000132855	D
ANGPTL4	angiopoietin-like 4	51129	ENSG00000167772	U
ANGPTL5	angiopoietin-like 5	253935	ENSG00000187151	D
ANGPTL7	angiopoietin-like 7	10218	ENSG00000171819	D
ANK2	ankyrin 2, neuronal	287	ENSG00000145362	D
ANK3	ankyrin 3, node of Ranvier (ankyrin G)	288	ENSG00000151150	U
ANKDD1A	ankyrin repeat and death domain containing 1A	348094	ENSG00000166839	U
ANKH	ankylosis, progressive homolog (mouse)	56172	ENSG00000154122	D
ANKK1	ankyrin repeat and kinase domain containing 1	255239	ENSG00000170209	D
ANKLE1	ankyrin repeat and LEM domain containing 1	126549	ENSG00000160117	D
ANKMY2	ankyrin repeat and MYND domain containing 2	57037	ENSG00000106524	U
ANKRD11	ankyrin repeat domain 11	29123	ENSG00000167522	D
ANKRD12	ankyrin repeat domain 12	23253	ENSG00000101745	U
ANKRD13B	ankyrin repeat domain 13B	124930	ENSG00000198720	D
ANKRD13D	ankyrin repeat domain 13 family, member D	338692	ENSG00000172932	D
ANKRD18DP	ankyrin repeat domain 18D, pseudogene	348840	NA	D
ANKRD19P	ankyrin repeat domain 19, pseudogene	138649	NA	D
ANKRD20A2	ankyrin repeat domain 20 family, member A2	441430	ENSG00000183148	D
ANKRD22	ankyrin repeat domain 22	118932	ENSG00000152766	D
ANKRD23	ankyrin repeat domain 23	200539	ENSG00000163126	D
ANKRD28	ankyrin repeat domain 28	23243	ENSG00000206560	D
ANKRD33	ankyrin repeat domain 33	341405	ENSG00000167612	U
ANKRD35	ankyrin repeat domain 35	148741	ENSG00000198483	D
ANKRD36B	ankyrin repeat domain 36B	57730	NA	D
ANKRD40	ankyrin repeat domain 40	91369	ENSG00000154945	U
ANKRD42	ankyrin repeat domain 42	338699	ENSG00000137494	D
ANKRD44	ankyrin repeat domain 44	91526	ENSG00000065413	D
ANKRD45	ankyrin repeat domain 45	339416	ENSG00000183831	D
ANKRD46	ankyrin repeat domain 46	157567	ENSG00000186106	U
ANKRD55	ankyrin repeat domain 55	79722	ENSG00000164512	D
ANKRD7	ankyrin repeat domain 7	56311	ENSG00000106013	D
ANKRD9	ankyrin repeat domain 9	122416	ENSG00000156381	U
ANO10	anoctamin 10	55129	ENSG00000160746	U
ANO2	anoctamin 2	57101	ENSG00000047617	U
ANO3	anoctamin 3	63982	ENSG00000134343	D
ANO6	anoctamin 6	196527	ENSG00000177119	U
ANO9	anoctamin 9	338440	ENSG00000185101	D
ANP32D	acidic (leucine-rich) nuclear phosphoprotein 32 family, member D	23519	ENSG00000139223	D
ANP32E	acidic (leucine-rich) nuclear phosphoprotein 32 family, member E	81611	ENSG00000143401	D
ANTXR2	anthrax toxin receptor 2	118429	ENSG00000163297	U
ANXA13	annexin A13	312	ENSG00000104537	D
ANXA2	annexin A2	302	ENSG00000182718	U
ANXA3	annexin A3	306	ENSG00000138772	U
ANXA4	annexin A4	307	ENSG00000196975	U
ANXA7	annexin A7	310	ENSG00000138279	U
ANXA8L2	annexin A8-like 2	244	ENSG00000186807	U
ANXA9	annexin A9	8416	ENSG00000143412	D
AOC2	amine oxidase, copper containing 2 (retina-specific)	314	ENSG00000131480	D
AP1B1	adaptor-related protein complex 1, beta 1 subunit	162	ENSG00000100280	U
AP1G1	adaptor-related protein complex 1, gamma 1 subunit	164	ENSG00000166747	U
AP1M1	adaptor-related protein complex 1, mu 1 subunit	8907	ENSG00000072958	U
AP1M2	adaptor-related protein complex 1, mu 2 subunit	10053	ENSG00000129354	U
AP1S1	adaptor-related protein complex 1, sigma 1 subunit	1174	ENSG00000106367	U
AP1S2	adaptor-related protein complex 1, sigma 2 subunit	8905	ENSG00000182287	U
AP3B1	adaptor-related protein complex 3, beta 1 subunit	8546	ENSG00000132842	U
AP3B2	adaptor-related protein complex 3, beta 2 subunit	8120	ENSG00000103723	D
AP3D1	adaptor-related protein complex 3, delta 1 subunit	8943	ENSG00000065000	U
AP3S1	adaptor-related protein complex 3, sigma 1 subunit	1176	ENSG00000177879	U
AP4E1	adaptor-related protein complex 4, epsilon 1 subunit	23431	ENSG00000081014	U
AP4S1	adaptor-related protein complex 4, sigma 1 subunit	11154	ENSG00000100478	D
APBA1	amyloid beta (A4) precursor protein-binding, family A, member 1	320	ENSG00000107282	D
APBA2	amyloid beta (A4) precursor protein-binding, family A, member 2	321	ENSG00000034053	D
APBB1	amyloid beta (A4) precursor protein-binding, family B, member 1 (Fe65)	322	ENSG00000166313	D
APBB3	amyloid beta (A4) precursor protein-binding, family B, member 3	10307	ENSG00000113108	U
APC	adenomatous polyposis coli	324	ENSG00000134982	D
APC2	adenomatosis polyposis coli 2	10297	ENSG00000115266	D
APCDD1	adenomatosis polyposis coli down-regulated 1	147495	ENSG00000154856	U
APCDD1L	adenomatosis polyposis coli down-regulated 1-like	164284	ENSG00000198768	D
APCS	amyloid P component, serum	325	ENSG00000132703	D
APEH	N-acylaminoacyl-peptide hydrolase	327	ENSG00000164062	U
APEX1	APEX nuclease (multifunctional DNA repair enzyme) 1	328	ENSG00000100823	U
APEX2	APEX nuclease (apurinic/apyrimidinic endonuclease) 2	27301	ENSG00000169188	U
APH1A	anterior pharynx defective 1 homolog A (C. elegans)	51107	ENSG00000117362	U
API5	apoptosis inhibitor 5	8539	ENSG00000166181	U
APLF	aprataxin and PNKP like factor	200558	ENSG00000169621	D
APLP1	amyloid beta (A4) precursor-like protein 1	333	ENSG00000105290	D
APLP2	amyloid beta (A4) precursor-like protein 2	334	ENSG00000084234	U
APOA1BP	apolipoprotein A-I binding protein	128240	ENSG00000163382	U
APOA5	apolipoprotein A-V	116519	ENSG00000110243	D
APOB	apolipoprotein B (including Ag(x) antigen)	338	ENSG00000084674	D
APOBEC3A	apolipoprotein B mRNA editing enzyme, catalytic polypeptide-like 3A	200315	ENSG00000128383	D
APOBEC3D	apolipoprotein B mRNA editing enzyme, catalytic polypeptide-like 3D	140564	ENSG00000243811	D
APOBEC3H	apolipoprotein B mRNA editing enzyme, catalytic polypeptide-like 3H	164668	ENSG00000100298	D
APOC1	apolipoprotein C-I	341	ENSG00000130208	U
APOC2	apolipoprotein C-II	344	ENSG00000234906	D
APOC3	apolipoprotein C-III	345	ENSG00000110245	D
APOF	apolipoprotein F	319	ENSG00000175336	D
APOL5	apolipoprotein L, 5	80831	ENSG00000128313	D
APOLD1	apolipoprotein L domain containing 1	81575	ENSG00000178878	U
APOM	apolipoprotein M	55937	ENSG00000204444	D
APOO	apolipoprotein O	79135	ENSG00000184831	U
APP	amyloid beta (A4) precursor protein	351	ENSG00000142192	U
APPL2	adaptor protein, phosphotyrosine interaction, PH domain and leucine zipper containing 2	55198	ENSG00000136044	U
APRT	adenine phosphoribosyltransferase	353	ENSG00000198931	U
AQP12A	aquaporin 12A	375318	ENSG00000184945	D
AQP2	aquaporin 2 (collecting duct)	359	ENSG00000167580	D
AQP6	aquaporin 6, kidney specific	363	ENSG00000086159	D
AQP8	aquaporin 8	343	ENSG00000103375	D
AQPEP	laeverin	206338	ENSG00000172901	U
AR	androgen receptor	367	ENSG00000169083	D
ARAF	v-raf murine sarcoma 3611 viral oncogene homolog	369	ENSG00000078061	U
ARAP2	ArfGAP with RhoGAP domain, ankyrin repeat and PH domain 2	116984	ENSG00000047365	D
ARC	activity-regulated cytoskeleton-associated protein	23237	ENSG00000198576	D
AREG	amphiregulin	374	ENSG00000109321	D
ARF1	ADP-ribosylation factor 1	375	ENSG00000143761	U
ARF3	ADP-ribosylation factor 3	377	ENSG00000134287	U
ARF5	ADP-ribosylation factor 5	381	ENSG00000004059	U
ARF6	ADP-ribosylation factor 6	382	ENSG00000165527	D
ARFGAP1	ADP-ribosylation factor GTPase activating protein 1	55738	ENSG00000101199	U
ARFGAP2	ADP-ribosylation factor GTPase activating protein 2	84364	ENSG00000149182	U
ARFGAP3	ADP-ribosylation factor GTPase activating protein 3	26286	ENSG00000242247	U
ARFGEF1	ADP-ribosylation factor guanine nucleotide-exchange factor 1 (brefeldin A-inhibited)	10565	ENSG00000066777	U
ARFIP2	ADP-ribosylation factor interacting protein 2	23647	ENSG00000132254	D
ARG1	arginase, liver	383	ENSG00000118520	D
ARG2	arginase, type II	384	ENSG00000081181	D
ARHGAP11A	Rho GTPase activating protein 11A	9824	ENSG00000198826	D
ARHGAP17	Rho GTPase activating protein 17	55114	ENSG00000140750	U
ARHGAP20	Rho GTPase activating protein 20	57569	ENSG00000137727	D
ARHGAP21	Rho GTPase activating protein 21	57584	ENSG00000107863	U
ARHGAP22	Rho GTPase activating protein 22	58504	ENSG00000128805	D
ARHGAP27	Rho GTPase activating protein 27	201176	ENSG00000159314	U
ARHGAP29	Rho GTPase activating protein 29	9411	ENSG00000137962	D
ARHGAP36	Rho GTPase activating protein 36	158763	ENSG00000147256	D
ARHGAP4	Rho GTPase activating protein 4	393	ENSG00000089820	U
ARHGEF10L	Rho guanine nucleotide exchange factor (GEF) 10-like	55160	ENSG00000074964	D
ARHGEF17	Rho guanine nucleotide exchange factor (GEF) 17	9828	ENSG00000110237	U
ARHGEF18	Rho/Rac guanine nucleotide exchange factor (GEF) 18	23370	ENSG00000104880,ENSG00000262465	U
ARHGEF25	Rho guanine nucleotide exchange factor (GEF) 25	115557	ENSG00000240771	D
ARHGEF26	Rho guanine nucleotide exchange factor (GEF) 26	26084	ENSG00000114790	D
ARHGEF3	Rho guanine nucleotide exchange factor (GEF) 3	50650	ENSG00000163947	U
ARHGEF38	Rho guanine nucleotide exchange factor (GEF) 38	54848	ENSG00000236699	D
ARHGEF39	Rho guanine nucleotide exchange factor (GEF) 39	84904	ENSG00000137135	D
ARHGEF6	Rac/Cdc42 guanine nucleotide exchange factor (GEF) 6	9459	ENSG00000129675	U
ARID1B	AT rich interactive domain 1B (SWI1-like)	57492	ENSG00000049618	D
ARIH2	ariadne homolog 2 (Drosophila)	10425	ENSG00000177479	U
ARL1	ADP-ribosylation factor-like 1	400	ENSG00000120805	U
ARL10	ADP-ribosylation factor-like 10	285598	ENSG00000175414	D
ARL11	ADP-ribosylation factor-like 11	115761	ENSG00000152213	D
ARL13B	ADP-ribosylation factor-like 13B	200894	ENSG00000169379	D
ARL14	ADP-ribosylation factor-like 14	80117	ENSG00000179674	D
ARL15	ADP-ribosylation factor-like 15	54622	ENSG00000185305	D
ARL16	ADP-ribosylation factor-like 16	339231	ENSG00000214087	U
ARL2	ADP-ribosylation factor-like 2	402	ENSG00000213465	U
ARL2BP	ADP-ribosylation factor-like 2 binding protein	23568	ENSG00000102931	U
ARL5A	ADP-ribosylation factor-like 5A	26225	ENSG00000162980	U
ARL6	ADP-ribosylation factor-like 6	84100	ENSG00000113966	D
ARL6IP6	ADP-ribosylation-like factor 6 interacting protein 6	151188	ENSG00000177917	U
ARMC1	armadillo repeat containing 1	55156	ENSG00000104442	U
ARMC12	armadillo repeat containing 12	221481	ENSG00000157343	D
ARMC2	armadillo repeat containing 2	84071	ENSG00000118690	D
ARMC4	armadillo repeat containing 4	55130	ENSG00000169126	D
ARMC9	armadillo repeat containing 9	80210	ENSG00000135931	D
ARMCX2	armadillo repeat containing, X-linked 2	9823	ENSG00000184867	U
ARPC2	actin related protein 2/3 complex, subunit 2, 34kDa	10109	ENSG00000163466	U
ARPC4	actin related protein 2/3 complex, subunit 4, 20kDa	10093	ENSG00000241553	U
ARPP19	cAMP-regulated phosphoprotein, 19kDa	10776	ENSG00000128989	U
ARPP21	cAMP-regulated phosphoprotein, 21kDa	10777	ENSG00000172995	D
ARR3	arrestin 3, retinal (X-arrestin)	407	ENSG00000120500	D
ARRB1	arrestin, beta 1	408	ENSG00000137486	U
ARRB2	arrestin, beta 2	409	ENSG00000141480	D
ARRDC1	arrestin domain containing 1	92714	ENSG00000197070	U
ARRDC3	arrestin domain containing 3	57561	ENSG00000113369	U
ARSA	arylsulfatase A	410	ENSG00000100299	U
ARSE	arylsulfatase E (chondrodysplasia punctata 1)	415	ENSG00000157399	D
ARSF	arylsulfatase F	416	ENSG00000062096	D
ARSJ	arylsulfatase family, member J	79642	ENSG00000180801	D
ARSK	arylsulfatase family, member K	153642	ENSG00000164291	D
ART1	ADP-ribosyltransferase 1	417	ENSG00000129744	D
ART3	ADP-ribosyltransferase 3	419	ENSG00000156219	D
ARVP6125	uncharacterized LOC442092	442092	NA	D
AS3MT	arsenic (+3 oxidation state) methyltransferase	57412	ENSG00000214435	D
ASAP1	ArfGAP with SH3 domain, ankyrin repeat and PH domain 1	50807	ENSG00000153317	U
ASAP2	ArfGAP with SH3 domain, ankyrin repeat and PH domain 2	8853	ENSG00000151693	U
ASAP3	ArfGAP with SH3 domain, ankyrin repeat and PH domain 3	55616	ENSG00000088280	U
ASB11	ankyrin repeat and SOCS box containing 11	140456	ENSG00000165192	D
ASB12	ankyrin repeat and SOCS box containing 12	142689	ENSG00000198881	D
ASB14	ankyrin repeat and SOCS box containing 14	142686	ENSG00000239388	D
ASB17	ankyrin repeat and SOCS box containing 17	127247	ENSG00000154007	D
ASB4	ankyrin repeat and SOCS box containing 4	51666	ENSG00000005981	D
ASB5	ankyrin repeat and SOCS box containing 5	140458	ENSG00000164122	D
ASCC2	activating signal cointegrator 1 complex subunit 2	84164	ENSG00000100325	U
ASCL1	achaete-scute complex homolog 1 (Drosophila)	429	ENSG00000139352	D
ASCL2	achaete-scute complex homolog 2 (Drosophila)	430	ENSG00000183734	U
ASCL3	achaete-scute complex homolog 3 (Drosophila)	56676	ENSG00000176009	D
ASGR2	asialoglycoprotein receptor 2	433	ENSG00000161944	D
ASH2L	ash2 (absent, small, or homeotic)-like (Drosophila)	9070	ENSG00000129691	U
ASIC1	acid-sensing (proton-gated) ion channel 1	41	ENSG00000110881	D
ASIC2	acid-sensing (proton-gated) ion channel 2	40	ENSG00000108684	D
ASIC3	acid-sensing (proton-gated) ion channel 3	9311	ENSG00000213199	D
ASIC5	acid-sensing (proton-gated) ion channel family member 5	51802	ENSG00000256394	D
ASIP	agouti signaling protein	434	ENSG00000101440	D
ASL	argininosuccinate lyase	435	ENSG00000126522	D
ASMT	acetylserotonin O-methyltransferase	438	ENSG00000196433	D
ASNSD1	asparagine synthetase domain containing 1	54529	ENSG00000138381	U
ASPDH	aspartate dehydrogenase domain containing	554235	ENSG00000204653	D
ASPH	aspartate beta-hydroxylase	444	ENSG00000198363	D
ASPHD1	aspartate beta-hydroxylase domain containing 1	253982	ENSG00000174939	D
ASPN	asporin	54829	ENSG00000106819	D
ASPSCR1	alveolar soft part sarcoma chromosome region, candidate 1	79058	ENSG00000169696	U
ASRGL1	asparaginase like 1	80150	ENSG00000162174	D
ASTL	astacin-like metallo-endopeptidase (M12 family)	431705	ENSG00000188886	D
ASTN1	astrotactin 1	460	ENSG00000152092	D
ASTN2	astrotactin 2	23245	ENSG00000148219	D
ASXL2	additional sex combs like 2 (Drosophila)	55252	ENSG00000143970	U
ASZ1	ankyrin repeat, SAM and basic leucine zipper domain containing 1	136991	ENSG00000154438	D
ATAD1	ATPase family, AAA domain containing 1	84896	ENSG00000138138	U
ATAD3A	ATPase family, AAA domain containing 3A	55210	ENSG00000197785	U
ATAD5	ATPase family, AAA domain containing 5	79915	ENSG00000176208	D
ATCAY	ataxia, cerebellar, Cayman type	85300	ENSG00000167654	D
ATE1	arginyltransferase 1	11101	ENSG00000107669	D
ATF3	activating transcription factor 3	467	ENSG00000162772	U
ATF4	activating transcription factor 4 (tax-responsive enhancer element B67)	468	ENSG00000128272	U
ATF5	activating transcription factor 5	22809	ENSG00000169136	U
ATF6	activating transcription factor 6	22926	ENSG00000118217	U
ATF7	activating transcription factor 7	11016	ENSG00000170653	D
ATG14	autophagy related 14	22863	ENSG00000126775	U
ATG2A	autophagy related 2A	23130	ENSG00000110046	U
ATG3	autophagy related 3	64422	ENSG00000144848	U
ATG4B	autophagy related 4B, cysteine peptidase	23192	ENSG00000168397	D
ATG4C	autophagy related 4C, cysteine peptidase	84938	ENSG00000125703	U
ATG7	autophagy related 7	10533	ENSG00000197548	U
ATG9A	autophagy related 9A	79065	ENSG00000198925	U
ATG9B	autophagy related 9B	285973	NA	U
ATL1	atlastin GTPase 1	51062	ENSG00000198513	D
ATL3	atlastin GTPase 3	25923	ENSG00000184743	U
ATN1	atrophin 1	1822	ENSG00000111676	U
ATOH1	atonal homolog 1 (Drosophila)	474	ENSG00000172238	D
ATOH7	atonal homolog 7 (Drosophila)	220202	ENSG00000179774	D
ATP12A	ATPase, H+/K+ transporting, nongastric, alpha polypeptide	479	ENSG00000075673	D
ATP13A1	ATPase type 13A1	57130	ENSG00000105726	U
ATP13A4	ATPase type 13A4	84239	ENSG00000127249	D
ATP13A5	ATPase type 13A5	344905	ENSG00000187527	D
ATP1A3	ATPase, Na+/K+ transporting, alpha 3 polypeptide	478	ENSG00000105409	D
ATP1A4	ATPase, Na+/K+ transporting, alpha 4 polypeptide	480	ENSG00000132681	D
ATP1B1	ATPase, Na+/K+ transporting, beta 1 polypeptide	481	ENSG00000143153	U
ATP1B2	ATPase, Na+/K+ transporting, beta 2 polypeptide	482	ENSG00000129244	D
ATP1B3	ATPase, Na+/K+ transporting, beta 3 polypeptide	483	ENSG00000069849	U
ATP2A2	ATPase, Ca++ transporting, cardiac muscle, slow twitch 2	488	ENSG00000174437	U
ATP2A3	ATPase, Ca++ transporting, ubiquitous	489	ENSG00000074370	D
ATP2B1	ATPase, Ca++ transporting, plasma membrane 1	490	ENSG00000070961	D
ATP2B3	ATPase, Ca++ transporting, plasma membrane 3	492	ENSG00000067842	D
ATP2B4	ATPase, Ca++ transporting, plasma membrane 4	493	ENSG00000058668	U
ATP4A	ATPase, H+/K+ exchanging, alpha polypeptide	495	ENSG00000105675	D
ATP4B	ATPase, H+/K+ exchanging, beta polypeptide	496	ENSG00000186009	D
ATP5D	ATP synthase, H+ transporting, mitochondrial F1 complex, delta subunit	513	ENSG00000099624	U
ATP5G1	ATP synthase, H+ transporting, mitochondrial Fo complex, subunit C1 (subunit 9)	516	ENSG00000159199	U
ATP5G2	ATP synthase, H+ transporting, mitochondrial Fo complex, subunit C2 (subunit 9)	517	ENSG00000135390	U
ATP5I	ATP synthase, H+ transporting, mitochondrial Fo complex, subunit E	521	ENSG00000169020	U
ATP5SL	ATP5S-like	55101	ENSG00000105341	U
ATP6V0C	ATPase, H+ transporting, lysosomal 16kDa, V0 subunit c	527	ENSG00000185883	U
ATP6V0D2	ATPase, H+ transporting, lysosomal 38kDa, V0 subunit d2	245972	ENSG00000147614	D
ATP6V1C2	ATPase, H+ transporting, lysosomal 42kDa, V1 subunit C2	245973	ENSG00000143882	U
ATP6V1D	ATPase, H+ transporting, lysosomal 34kDa, V1 subunit D	51382	ENSG00000100554	U
ATP6V1G3	ATPase, H+ transporting, lysosomal 13kDa, V1 subunit G3	127124	ENSG00000151418	D
ATP8B1	ATPase, aminophospholipid transporter, class I, type 8B, member 1	5205	ENSG00000081923	D
ATP8B3	ATPase, aminophospholipid transporter, class I, type 8B, member 3	148229	ENSG00000130270	D
ATP9A	ATPase, class II, type 9A	10079	ENSG00000054793	D
ATPAF1	ATP synthase mitochondrial F1 complex assembly factor 1	64756	ENSG00000123472	U
ATPIF1	ATPase inhibitory factor 1	93974	ENSG00000130770	U
ATR	ataxia telangiectasia and Rad3 related	545	ENSG00000175054	D
ATRAID	all-trans retinoic acid-induced differentiation factor	51374	ENSG00000138085	U
ATRNL1	attractin-like 1	26033	ENSG00000107518	D
ATRX	alpha thalassemia/mental retardation syndrome X-linked	546	ENSG00000085224	D
ATXN2L	ataxin 2-like	11273	ENSG00000168488	D
AUH	AU RNA binding protein/enoyl-CoA hydratase	549	ENSG00000148090	U
AUP1	ancient ubiquitous protein 1	550	ENSG00000115307	U
AURKA	aurora kinase A	6790	ENSG00000087586	U
AURKAIP1	aurora kinase A interacting protein 1	54998	ENSG00000175756	U
AURKC	aurora kinase C	6795	ENSG00000105146	D
AVPI1	arginine vasopressin-induced 1	60370	ENSG00000119986	U
AVPR2	arginine vasopressin receptor 2	554	ENSG00000126895	D
AWAT1	acyl-CoA wax alcohol acyltransferase 1	158833	ENSG00000204195	D
AXDND1	axonemal dynein light chain domain containing 1	126859	ENSG00000162779	D
AXIN2	axin 2	8313	ENSG00000168646	U
AXL	AXL receptor tyrosine kinase	558	ENSG00000167601	U
AZGP1	alpha-2-glycoprotein 1, zinc-binding	563	ENSG00000160862	D
AZIN1	antizyme inhibitor 1	51582	ENSG00000155096	U
AZU1	azurocidin 1	566	ENSG00000172232	D
B3GALT2	UDP-Gal:betaGlcNAc beta 1,3-galactosyltransferase, polypeptide 2	8707	ENSG00000162630	D
B3GALT4	UDP-Gal:betaGlcNAc beta 1,3-galactosyltransferase, polypeptide 4	8705	ENSG00000235863	U
B3GALT5	UDP-Gal:betaGlcNAc beta 1,3-galactosyltransferase, polypeptide 5	10317	ENSG00000183778	D
B3GAT1	beta-1,3-glucuronyltransferase 1 (glucuronosyltransferase P)	27087	ENSG00000109956	D
B3GAT2	beta-1,3-glucuronyltransferase 2 (glucuronosyltransferase S)	135152	ENSG00000112309	D
B3GNT1	UDP-GlcNAc:betaGal beta-1,3-N-acetylglucosaminyltransferase 1	11041	ENSG00000174684	U
B3GNT3	UDP-GlcNAc:betaGal beta-1,3-N-acetylglucosaminyltransferase 3	10331	ENSG00000179913	U
B3GNT4	UDP-GlcNAc:betaGal beta-1,3-N-acetylglucosaminyltransferase 4	79369	ENSG00000176383	D
B3GNT6	UDP-GlcNAc:betaGal beta-1,3-N-acetylglucosaminyltransferase 6 (core 3 synthase)	192134	ENSG00000198488	D
B3GNT7	UDP-GlcNAc:betaGal beta-1,3-N-acetylglucosaminyltransferase 7	93010	ENSG00000156966	D
B4GALNT2	beta-1,4-N-acetyl-galactosaminyl transferase 2	124872	ENSG00000167080	D
B4GALNT4	beta-1,4-N-acetyl-galactosaminyl transferase 4	338707	ENSG00000182272	D
B4GALT1	UDP-Gal:betaGlcNAc beta 1,4- galactosyltransferase, polypeptide 1	2683	ENSG00000086062	U
B4GALT4	UDP-Gal:betaGlcNAc beta 1,4- galactosyltransferase, polypeptide 4	8702	ENSG00000121578	U
B4GALT5	UDP-Gal:betaGlcNAc beta 1,4- galactosyltransferase, polypeptide 5	9334	ENSG00000158470	U
B4GALT6	UDP-Gal:betaGlcNAc beta 1,4- galactosyltransferase, polypeptide 6	9331	ENSG00000118276	D
B4GALT7	xylosylprotein beta 1,4-galactosyltransferase, polypeptide 7	11285	ENSG00000027847	U
BAAT	bile acid CoA: amino acid N-acyltransferase (glycine N-choloyltransferase)	570	ENSG00000136881	D
BABAM1	BRISC and BRCA1 A complex member 1	29086	ENSG00000105393	U
BACE1	beta-site APP-cleaving enzyme 1	23621	ENSG00000265969,ENSG00000186318	D
BACE2	beta-site APP-cleaving enzyme 2	25825	ENSG00000182240	U
BACH2	BTB and CNC homology 1, basic leucine zipper transcription factor 2	60468	ENSG00000112182	D
BAG3	BCL2-associated athanogene 3	9531	ENSG00000151929	U
BAG6	BCL2-associated athanogene 6	7917	ENSG00000204463	U
BAGE	B melanoma antigen	574	NA	D
BAGE4	B melanoma antigen family, member 4	85317	NA	D
BAI1	brain-specific angiogenesis inhibitor 1	575	ENSG00000181790	D
BAI3	brain-specific angiogenesis inhibitor 3	577	ENSG00000135298	D
BAIAP2L1	BAI1-associated protein 2-like 1	55971	ENSG00000006453	U
BAIAP3	BAI1-associated protein 3	8938	ENSG00000007516	D
BAMBI	BMP and activin membrane-bound inhibitor homolog (Xenopus laevis)	25805	ENSG00000095739	U
BANF2	barrier to autointegration factor 2	140836	ENSG00000125888	D
BANP	BTG3 associated nuclear protein	54971	ENSG00000172530	U
BARHL2	BarH-like homeobox 2	343472	ENSG00000143032	D
BARX1	BARX homeobox 1	56033	ENSG00000131668	D
BARX2	BARX homeobox 2	8538	ENSG00000043039	D
BAZ2B	bromodomain adjacent to zinc finger domain, 2B	29994	ENSG00000123636	U
BBS5	Bardet-Biedl syndrome 5	129880	ENSG00000163093,ENSG00000251569	D
BBS7	Bardet-Biedl syndrome 7	55212	ENSG00000138686	D
BBX	bobby sox homolog (Drosophila)	56987	ENSG00000114439	U
BCAN	brevican	63827	ENSG00000132692	D
BCAR1	breast cancer anti-estrogen resistance 1	9564	ENSG00000050820	U
BCAS1	breast carcinoma amplified sequence 1	8537	ENSG00000064787	D
BCAT1	branched chain amino-acid transaminase 1, cytosolic	586	ENSG00000060982	U
BCAT2	branched chain amino-acid transaminase 2, mitochondrial	587	ENSG00000105552	U
BCDIN3D	BCDIN3 domain containing	144233	ENSG00000186666	U
BCHE	butyrylcholinesterase	590	ENSG00000114200	D
BCKDHA	branched chain keto acid dehydrogenase E1, alpha polypeptide	593	ENSG00000248098,ENSG00000255730	U
BCKDK	branched chain ketoacid dehydrogenase kinase	10295	ENSG00000103507	U
BCL11B	B-cell CLL/lymphoma 11B (zinc finger protein)	64919	ENSG00000127152	D
BCL2A1	BCL2-related protein A1	597	ENSG00000140379	D
BCL2L1	BCL2-like 1	598	ENSG00000171552	U
BCL2L10	BCL2-like 10 (apoptosis facilitator)	10017	ENSG00000137875	D
BCL2L11	BCL2-like 11 (apoptosis facilitator)	10018	ENSG00000153094	D
BCL2L13	BCL2-like 13 (apoptosis facilitator)	23786	ENSG00000099968	U
BCL2L14	BCL2-like 14 (apoptosis facilitator)	79370	ENSG00000121380	D
BCL2L2	BCL2-like 2	599	ENSG00000129473	U
BCL9L	B-cell CLL/lymphoma 9-like	283149	ENSG00000186174	U
BCLAF1	BCL2-associated transcription factor 1	9774	ENSG00000029363	U
BCMO1	beta-carotene 15,15'-monooxygenase 1	53630	ENSG00000135697	D
BCORL1	BCL6 corepressor-like 1	63035	ENSG00000085185	U
BCORP1	BCL6 corepressor pseudogene 1	286554	NA	D
BCRP2	breakpoint cluster region pseudogene 2	400892	NA	D
BDH1	3-hydroxybutyrate dehydrogenase, type 1	622	ENSG00000161267	D
BDKRB1	bradykinin receptor B1	623	ENSG00000100739	D
BECN1	beclin 1, autophagy related	8678	ENSG00000126581	U
BEND2	BEN domain containing 2	139105	ENSG00000177324	D
BEND4	BEN domain containing 4	389206	ENSG00000188848	D
BEND5	BEN domain containing 5	79656	ENSG00000162373	D
BEST2	bestrophin 2	54831	ENSG00000039987	D
BET1	blocked early in transport 1 homolog (S. cerevisiae)	10282	ENSG00000105829	U
BFAR	bifunctional apoptosis regulator	51283	ENSG00000103429	U
BFSP1	beaded filament structural protein 1, filensin	631	ENSG00000125864	D
BFSP2	beaded filament structural protein 2, phakinin	8419	ENSG00000170819	D
BHLHA15	basic helix-loop-helix family, member a15	168620	ENSG00000180535	D
BHLHE22	basic helix-loop-helix family, member e22	27319	ENSG00000180828	D
BHLHE23	basic helix-loop-helix family, member e23	128408	ENSG00000125533	D
BICD2	bicaudal D homolog 2 (Drosophila)	23299	ENSG00000185963	U
BIK	BCL2-interacting killer (apoptosis-inducing)	638	ENSG00000100290	D
BIN1	bridging integrator 1	274	ENSG00000136717	U
BIRC8	baculoviral IAP repeat containing 8	112401	ENSG00000163098	D
BLCAP	bladder cancer associated protein	10904	ENSG00000166619	U
BLID	BH3-like motif containing, cell death inducer	414899	ENSG00000259571	D
BLMH	bleomycin hydrolase	642	ENSG00000108578	U
BLOC1S1	biogenesis of lysosomal organelles complex-1, subunit 1	2647	ENSG00000258311,ENSG00000135441	U
BLOC1S4	biogenesis of lysosomal organelles complex-1, subunit 4, cappuccino	55330	ENSG00000186222	U
BLVRA	biliverdin reductase A	644	ENSG00000106605	U
BLVRB	biliverdin reductase B (flavin reductase (NADPH))	645	ENSG00000090013	U
BMI1	BMI1 polycomb ring finger oncogene	648	ENSG00000168283	U
BMP1	bone morphogenetic protein 1	649	ENSG00000168487	U
BMP10	bone morphogenetic protein 10	27302	ENSG00000163217	D
BMP15	bone morphogenetic protein 15	9210	ENSG00000130385	D
BMP3	bone morphogenetic protein 3	651	ENSG00000152785	D
BMP6	bone morphogenetic protein 6	654	ENSG00000153162	U
BMP7	bone morphogenetic protein 7	655	ENSG00000101144	U
BMP8A	bone morphogenetic protein 8a	353500	ENSG00000183682	D
BMP8B	bone morphogenetic protein 8b	656	ENSG00000116985	D
BMPER	BMP binding endothelial regulator	168667	ENSG00000164619	D
BMPR1B	bone morphogenetic protein receptor, type IB	658	ENSG00000138696	D
BMPR2	bone morphogenetic protein receptor, type II (serine/threonine kinase)	659	ENSG00000204217	U
BMS1	BMS1 homolog, ribosome assembly protein (yeast)	9790	ENSG00000165733	U
BNC1	basonuclin 1	646	ENSG00000169594	D
BNIP2	BCL2/adenovirus E1B 19kDa interacting protein 2	663	ENSG00000140299	U
BNIP3	BCL2/adenovirus E1B 19kDa interacting protein 3	664	ENSG00000176171	U
BNIP3L	BCL2/adenovirus E1B 19kDa interacting protein 3-like	665	ENSG00000104765	U
BOD1	biorientation of chromosomes in cell division 1	91272	ENSG00000145919	U
BOLA3	bolA homolog 3 (E. coli)	388962	ENSG00000163170	U
BOLL	bol, boule-like (Drosophila)	66037	ENSG00000152430	D
BOP1	block of proliferation 1	23246	ENSG00000170727	U
BPGM	2,3-bisphosphoglycerate mutase	669	ENSG00000172331	U
BPI	bactericidal/permeability-increasing protein	671	ENSG00000101425	D
BPIFA1	BPI fold containing family A, member 1	51297	ENSG00000198183	D
BPIFA3	BPI fold containing family A, member 3	128861	ENSG00000131059	D
BPIFB2	BPI fold containing family B, member 2	80341	ENSG00000078898	D
BPIFB3	BPI fold containing family B, member 3	359710	ENSG00000186190	D
BPIFB4	BPI fold containing family B, member 4	149954	ENSG00000186191	D
BPIFB6	BPI fold containing family B, member 6	128859	ENSG00000167104	D
BPIFC	BPI fold containing family C	254240	ENSG00000184459	D
BRAP	BRCA1 associated protein	8315	ENSG00000089234	D
BRAT1	BRCA1-associated ATM activator 1	221927	ENSG00000106009	U
BRCA2	breast cancer 2, early onset	675	ENSG00000139618	D
BRD3	bromodomain containing 3	8019	ENSG00000169925	U
BRD7	bromodomain containing 7	29117	ENSG00000166164	U
BRDT	bromodomain, testis-specific	676	ENSG00000137948	D
BRIP1	BRCA1 interacting protein C-terminal helicase 1	83990	ENSG00000136492	D
BRIX1	BRX1, biogenesis of ribosomes, homolog (S. cerevisiae)	55299	ENSG00000113460	U
BRK1	BRICK1, SCAR/WAVE actin-nucleating complex subunit	55845	ENSG00000254999	U
BRPF3	bromodomain and PHD finger containing, 3	27154	ENSG00000096070	U
BRS3	bombesin-like receptor 3	680	ENSG00000102239	D
BSCL2	Berardinelli-Seip congenital lipodystrophy 2 (seipin)	26580	ENSG00000168000	U
BSDC1	BSD domain containing 1	55108	ENSG00000160058	U
BSG	basigin (Ok blood group)	682	ENSG00000172270	U
BSN	bassoon (presynaptic cytomatrix protein)	8927	ENSG00000164061	D
BSND	Bartter syndrome, infantile, with sensorineural deafness (Barttin)	7809	ENSG00000162399	D
BST2	bone marrow stromal cell antigen 2	684	ENSG00000130303	U
BTBD10	BTB (POZ) domain containing 10	84280	ENSG00000148925	U
BTBD11	BTB (POZ) domain containing 11	121551	ENSG00000151136	D
BTBD8	BTB (POZ) domain containing 8	284697	ENSG00000189195	D
BTBD9	BTB (POZ) domain containing 9	114781	ENSG00000183826	D
BTC	betacellulin	685	ENSG00000174808	D
BTF3	basic transcription factor 3	689	ENSG00000145741	U
BTG2	BTG family, member 2	7832	ENSG00000159388	U
BTG3	BTG family, member 3	10950	ENSG00000154640	U
BTG4	B-cell translocation gene 4	54766	ENSG00000137707	D
BTN1A1	butyrophilin, subfamily 1, member A1	696	ENSG00000124557	D
BTN2A1	butyrophilin, subfamily 2, member A1	11120	ENSG00000112763	U
BTN2A2	butyrophilin, subfamily 2, member A2	10385	ENSG00000124508	D
BTNL2	butyrophilin-like 2 (MHC class II associated)	56244	ENSG00000204290	D
BTNL3	butyrophilin-like 3	10917	ENSG00000168903	D
BUB3	budding uninhibited by benzimidazoles 3 homolog (yeast)	9184	ENSG00000154473	U
BVES	blood vessel epicardial substance	11149	ENSG00000112276	D
BZRAP1	benzodiazapine receptor (peripheral) associated protein 1	9256	ENSG00000005379	D
BZW1	basic leucine zipper and W2 domains 1	9689	ENSG00000082153	D
C10orf107	chromosome 10 open reading frame 107	219621	ENSG00000183346	D
C10orf111	chromosome 10 open reading frame 111	221060	ENSG00000176236	D
C10orf32	chromosome 10 open reading frame 32	119032	ENSG00000166275	U
C10orf57	chromosome 10 open reading frame 57	80195	ENSG00000133678	U
C10orf62	chromosome 10 open reading frame 62	414157	ENSG00000203942	D
C10orf76	chromosome 10 open reading frame 76	79591	ENSG00000120029	U
C10orf82	chromosome 10 open reading frame 82	143379	ENSG00000165863	D
C10orf91	chromosome 10 open reading frame 91	170393	ENSG00000180066	D
C11orf1	chromosome 11 open reading frame 1	64776	ENSG00000137720	D
C11orf16	chromosome 11 open reading frame 16	56673	ENSG00000176029	D
C11orf40	chromosome 11 open reading frame 40	143501	ENSG00000171987	D
C11orf45	chromosome 11 open reading frame 45	219833	ENSG00000174370	D
C11orf48	chromosome 11 open reading frame 48	79081	ENSG00000162194	U
C11orf65	chromosome 11 open reading frame 65	160140	ENSG00000166323	D
C11orf67	chromosome 11 open reading frame 67	28971	ENSG00000087884	U
C11orf68	chromosome 11 open reading frame 68	83638	ENSG00000175573	U
C11orf73	chromosome 11 open reading frame 73	51501	ENSG00000149196	U
C11orf75	chromosome 11 open reading frame 75	56935	ENSG00000166002	U
C11orf88	chromosome 11 open reading frame 88	399949	ENSG00000183644	D
C11orf92	chromosome 11 open reading frame 92	399948	NA	D
C12orf10	chromosome 12 open reading frame 10	60314	ENSG00000139637	U
C12orf36	chromosome 12 open reading frame 36	283422	NA	D
C12orf39	chromosome 12 open reading frame 39	80763	ENSG00000134548	D
C12orf40	chromosome 12 open reading frame 40	283461	ENSG00000180116	D
C12orf44	chromosome 12 open reading frame 44	60673	ENSG00000123395	U
C12orf54	chromosome 12 open reading frame 54	121273	ENSG00000177627	D
C12orf60	chromosome 12 open reading frame 60	144608	ENSG00000182993	D
C12orf63	chromosome 12 open reading frame 63	374467	ENSG00000188596	D
C12orf69	chromosome 12 open reading frame 69	440087	ENSG00000179256	D
C12orf75	chromosome 12 open reading frame 75	387882	ENSG00000235162	U
C12orf76	chromosome 12 open reading frame 76	400073	ENSG00000174456	D
C14orf102	chromosome 14 open reading frame 102	55051	ENSG00000119720	U
C14orf105	chromosome 14 open reading frame 105	55195	ENSG00000100557	D
C14orf159	chromosome 14 open reading frame 159	80017	ENSG00000133943	U
C14orf162	chromosome 14 open reading frame 162	56936	NA	D
C14orf166	chromosome 14 open reading frame 166	51637	ENSG00000087302	U
C14orf178	chromosome 14 open reading frame 178	283579	ENSG00000197734	D
C14orf183	chromosome 14 open reading frame 183	196913	ENSG00000168260	D
C14orf2	chromosome 14 open reading frame 2	9556	ENSG00000156411	U
C14orf39	chromosome 14 open reading frame 39	317761	ENSG00000179008	D
C14orf43	chromosome 14 open reading frame 43	91748	ENSG00000156030	U
C15orf26	chromosome 15 open reading frame 26	161502	ENSG00000156206	D
C15orf32	chromosome 15 open reading frame 32	145858	ENSG00000183643	D
C15orf39	chromosome 15 open reading frame 39	56905	ENSG00000167173	U
C15orf43	chromosome 15 open reading frame 43	145645	ENSG00000167014	D
C15orf48	chromosome 15 open reading frame 48	84419	ENSG00000166920	U
C15orf55	chromosome 15 open reading frame 55	256646	ENSG00000184507	D
C15orf56	chromosome 15 open reading frame 56	644809	ENSG00000176753	D
C15orf57	chromosome 15 open reading frame 57	90416	ENSG00000128891	U
C15orf63	chromosome 15 open reading frame 63	25764	ENSG00000242028	D
C16orf13	chromosome 16 open reading frame 13	84326	ENSG00000130731	U
C16orf3	chromosome 16 open reading frame 3	750	ENSG00000221819	D
C16orf46	chromosome 16 open reading frame 46	123775	ENSG00000166455	D
C16orf48	chromosome 16 open reading frame 48	84080	ENSG00000124074	U
C16orf54	chromosome 16 open reading frame 54	283897	ENSG00000185905	D
C16orf71	chromosome 16 open reading frame 71	146562	ENSG00000166246	D
C16orf72	chromosome 16 open reading frame 72	29035	ENSG00000182831	U
C16orf74	chromosome 16 open reading frame 74	404550	ENSG00000154102	U
C16orf78	chromosome 16 open reading frame 78	123970	ENSG00000166152	D
C16orf80	chromosome 16 open reading frame 80	29105	ENSG00000070761	U
C16orf86	chromosome 16 open reading frame 86	388284	ENSG00000159761	D
C16orf89	chromosome 16 open reading frame 89	146556	ENSG00000261933,ENSG00000153446,ENSG00000263250	D
C17orf47	chromosome 17 open reading frame 47	284083	ENSG00000181013	D
C17orf49	chromosome 17 open reading frame 49	124944	ENSG00000161939,ENSG00000258315	U
C17orf50	chromosome 17 open reading frame 50	146853	ENSG00000154768	D
C17orf59	chromosome 17 open reading frame 59	54785	ENSG00000196544	U
C17orf61	chromosome 17 open reading frame 61	254863	ENSG00000205544	U
C17orf64	chromosome 17 open reading frame 64	124773	ENSG00000141371	D
C17orf66	chromosome 17 open reading frame 66	256957	ENSG00000172653	D
C17orf69	chromosome 17 open reading frame 69	147081	NA	D
C17orf70	chromosome 17 open reading frame 70	80233	ENSG00000185504	U
C17orf77	chromosome 17 open reading frame 77	146723	ENSG00000182352	D
C17orf78	chromosome 17 open reading frame 78	284099	ENSG00000167230	D
C17orf79	chromosome 17 open reading frame 79	55352	ENSG00000172301	U
C18orf1	chromosome 18 open reading frame 1	753	ENSG00000168675	D
C18orf26	chromosome 18 open reading frame 26	284254	ENSG00000178690	D
C18orf34	chromosome 18 open reading frame 34	374864	ENSG00000166960	D
C18orf8	chromosome 18 open reading frame 8	29919	ENSG00000141452	U
C19orf21	chromosome 19 open reading frame 21	126353	ENSG00000099812	D
C19orf42	chromosome 19 open reading frame 42	79086	ENSG00000214046	U
C19orf53	chromosome 19 open reading frame 53	28974	ENSG00000104979	U
C19orf57	chromosome 19 open reading frame 57	79173	ENSG00000132016	D
C19orf6	chromosome 19 open reading frame 6	91304	ENSG00000182087	U
C19orf60	chromosome 19 open reading frame 60	55049	ENSG00000006015	D
C19orf70	chromosome 19 open reading frame 70	125988	ENSG00000174917	U
C19orf73	chromosome 19 open reading frame 73	55150	ENSG00000221916	D
C1D	C1D nuclear receptor corepressor	10438	ENSG00000197223	D
C1orf100	chromosome 1 open reading frame 100	200159	ENSG00000173728	D
C1orf109	chromosome 1 open reading frame 109	54955	ENSG00000116922	D
C1orf110	chromosome 1 open reading frame 110	339512	ENSG00000185860	D
C1orf111	chromosome 1 open reading frame 111	284680	ENSG00000171722	D
C1orf114	chromosome 1 open reading frame 114	57821	ENSG00000117477	D
C1orf116	chromosome 1 open reading frame 116	79098	ENSG00000182795	D
C1orf123	chromosome 1 open reading frame 123	54987	ENSG00000162384	U
C1orf126	chromosome 1 open reading frame 126	200197	NA	D
C1orf127	chromosome 1 open reading frame 127	148345	ENSG00000175262	D
C1orf129	chromosome 1 open reading frame 129	80133	ENSG00000117501	D
C1orf131	chromosome 1 open reading frame 131	128061	ENSG00000143633	U
C1orf158	chromosome 1 open reading frame 158	93190	ENSG00000157330	D
C1orf162	chromosome 1 open reading frame 162	128346	ENSG00000143110	U
C1orf173	chromosome 1 open reading frame 173	127254	ENSG00000178965	D
C1orf174	chromosome 1 open reading frame 174	339448	ENSG00000198912	U
C1orf177	chromosome 1 open reading frame 177	163747	ENSG00000162398	D
C1orf198	chromosome 1 open reading frame 198	84886	ENSG00000119280	U
C1orf228	chromosome 1 open reading frame 228	339541	ENSG00000198520	D
C1orf229	chromosome 1 open reading frame 229	388759	ENSG00000221953	D
C1orf31	chromosome 1 open reading frame 31	388753	ENSG00000168275	D
C1orf43	chromosome 1 open reading frame 43	25912	ENSG00000143612	U
C1orf50	chromosome 1 open reading frame 50	79078	ENSG00000164008	U
C1orf51	chromosome 1 open reading frame 51	148523	ENSG00000159208	D
C1orf52	chromosome 1 open reading frame 52	148423	ENSG00000162642	U
C1orf54	chromosome 1 open reading frame 54	79630	ENSG00000118292	U
C1orf63	chromosome 1 open reading frame 63	57035	ENSG00000117616	U
C1orf64	chromosome 1 open reading frame 64	149563	ENSG00000183888	D
C1orf65	chromosome 1 open reading frame 65	164127	ENSG00000178395	D
C1orf87	chromosome 1 open reading frame 87	127795	ENSG00000162598	D
C1QBP	complement component 1, q subcomponent binding protein	708	ENSG00000108561	U
C1QL1	complement component 1, q subcomponent-like 1	10882	ENSG00000131094	D
C1QL3	complement component 1, q subcomponent-like 3	389941	ENSG00000165985	D
C1QTNF2	C1q and tumor necrosis factor related protein 2	114898	ENSG00000145861	D
C1QTNF3	C1q and tumor necrosis factor related protein 3	114899	ENSG00000082196	D
C1QTNF5	C1q and tumor necrosis factor related protein 5	114902	ENSG00000223953	U
C1QTNF6	C1q and tumor necrosis factor related protein 6	114904	ENSG00000133466	U
C20orf112	chromosome 20 open reading frame 112	140688	ENSG00000197183	D
C20orf132	chromosome 20 open reading frame 132	140699	ENSG00000101353	D
C20orf141	chromosome 20 open reading frame 141	128653	ENSG00000258713	D
C20orf144	chromosome 20 open reading frame 144	128864	ENSG00000149609	D
C20orf152	chromosome 20 open reading frame 152	140894	ENSG00000149646	D
C20orf160	chromosome 20 open reading frame 160	140706	ENSG00000101331	U
C20orf166-AS1	C20orf166 antisense RNA 1	253868	NA	D
C20orf195	chromosome 20 open reading frame 195	79025	ENSG00000125531	D
C20orf197	chromosome 20 open reading frame 197	284756	ENSG00000176659	D
C20orf20	chromosome 20 open reading frame 20	55257	ENSG00000101189	U
C20orf201	chromosome 20 open reading frame 201	198437	ENSG00000171695	D
C20orf72	chromosome 20 open reading frame 72	92667	ENSG00000125871	U
C20orf85	chromosome 20 open reading frame 85	128602	ENSG00000124237	D
C20orf94	chromosome 20 open reading frame 94	128710	ENSG00000149346	D
C20orf96	chromosome 20 open reading frame 96	140680	ENSG00000196476	D
C21orf33	chromosome 21 open reading frame 33	8209	ENSG00000160221	U
C21orf58	chromosome 21 open reading frame 58	54058	ENSG00000160298	D
C21orf62	chromosome 21 open reading frame 62	56245	ENSG00000205929	D
C21orf88	chromosome 21 open reading frame 88	114041	NA	D
C22orf13	chromosome 22 open reading frame 13	83606	ENSG00000138867	U
C22orf23	chromosome 22 open reading frame 23	84645	ENSG00000128346	D
C22orf25	chromosome 22 open reading frame 25	128989	ENSG00000183597	U
C22orf26	chromosome 22 open reading frame 26	55267	ENSG00000182257	D
C22orf28	chromosome 22 open reading frame 28	51493	ENSG00000100220	U
C22orf31	chromosome 22 open reading frame 31	25770	ENSG00000100249	D
C22orf43	chromosome 22 open reading frame 43	51233	ENSG00000189269	D
C2CD2	C2 calcium-dependent domain containing 2	25966	ENSG00000157617	U
C2CD2L	C2CD2-like	9854	ENSG00000172375	D
C2orf16	chromosome 2 open reading frame 16	84226	ENSG00000221843	D
C2orf18	chromosome 2 open reading frame 18	54978	ENSG00000213699	U
C2orf27A	chromosome 2 open reading frame 27A	29798	ENSG00000197927	D
C2orf42	chromosome 2 open reading frame 42	54980	ENSG00000115998	U
C2orf47	chromosome 2 open reading frame 47	79568	ENSG00000162972	U
C2orf48	chromosome 2 open reading frame 48	348738	ENSG00000163009	D
C2orf50	chromosome 2 open reading frame 50	130813	ENSG00000150873	D
C2orf53	chromosome 2 open reading frame 53	339779	ENSG00000186143	D
C2orf54	chromosome 2 open reading frame 54	79919	ENSG00000172478	D
C2orf57	chromosome 2 open reading frame 57	165100	ENSG00000177673	D
C2orf61	chromosome 2 open reading frame 61	285051	ENSG00000239605	D
C2orf66	chromosome 2 open reading frame 66	401027	ENSG00000187944	D
C2orf83	chromosome 2 open reading frame 83	56918	ENSG00000042304	D
C2orf88	chromosome 2 open reading frame 88	84281	ENSG00000187699	U
C3orf15	chromosome 3 open reading frame 15	89876	ENSG00000183833	D
C3orf17	chromosome 3 open reading frame 17	25871	ENSG00000163608	D
C3orf18	chromosome 3 open reading frame 18	51161	ENSG00000088543	D
C3orf20	chromosome 3 open reading frame 20	84077	ENSG00000131379	D
C3orf24	chromosome 3 open reading frame 24	115795	ENSG00000163705	D
C3orf27	chromosome 3 open reading frame 27	23434	ENSG00000198685	D
C3orf30	chromosome 3 open reading frame 30	152405	ENSG00000163424	D
C3orf32	chromosome 3 open reading frame 32	51066	ENSG00000125046	D
C3orf33	chromosome 3 open reading frame 33	285315	ENSG00000174928	D
C3orf35	chromosome 3 open reading frame 35	339883	ENSG00000198590	D
C3orf45	chromosome 3 open reading frame 45	132228	ENSG00000179564	D
C3P1	complement component 3 precursor pseudogene	388503	NA	D
C4orf17	chromosome 4 open reading frame 17	84103	ENSG00000138813	D
C4orf19	chromosome 4 open reading frame 19	55286	ENSG00000154274	U
C4orf21	chromosome 4 open reading frame 21	55345	ENSG00000138658	D
C4orf22	chromosome 4 open reading frame 22	255119	ENSG00000197826	D
C4orf34	chromosome 4 open reading frame 34	201895	ENSG00000163683	U
C4orf6	chromosome 4 open reading frame 6	10141	ENSG00000082929	D
C5orf34	chromosome 5 open reading frame 34	375444	ENSG00000172244	D
C5orf38	chromosome 5 open reading frame 38	153571	ENSG00000186493	D
C5orf42	chromosome 5 open reading frame 42	65250	ENSG00000197603	D
C5orf45	chromosome 5 open reading frame 45	51149	ENSG00000161010	D
C5orf51	chromosome 5 open reading frame 51	285636	ENSG00000205765	U
C5orf56	chromosome 5 open reading frame 56	441108	NA	D
C5orf64	chromosome 5 open reading frame 64	285668	ENSG00000178722	D
C6orf10	chromosome 6 open reading frame 10	10665	ENSG00000204296	D
C6orf118	chromosome 6 open reading frame 118	168090	ENSG00000112539	D
C6orf130	chromosome 6 open reading frame 130	221443	ENSG00000124596	U
C6orf136	chromosome 6 open reading frame 136	221545	ENSG00000204564	U
C6orf165	chromosome 6 open reading frame 165	154313	ENSG00000213204	D
C6orf195	chromosome 6 open reading frame 195	154386	ENSG00000164385	D
C6orf223	chromosome 6 open reading frame 223	221416	ENSG00000181577	D
C6orf225	chromosome 6 open reading frame 225	619208	ENSG00000203778	D
C6orf58	chromosome 6 open reading frame 58	352999	ENSG00000184530	D
C6orf62	chromosome 6 open reading frame 62	81688	ENSG00000112308	U
C7	complement component 7	730	ENSG00000112936	U
C7orf23	chromosome 7 open reading frame 23	79161	ENSG00000135185	U
C7orf26	chromosome 7 open reading frame 26	79034	ENSG00000146576	U
C7orf31	chromosome 7 open reading frame 31	136895	ENSG00000153790	D
C7orf33	chromosome 7 open reading frame 33	202865	ENSG00000170279	D
C7orf34	chromosome 7 open reading frame 34	135927	ENSG00000165131	D
C7orf45	chromosome 7 open reading frame 45	136263	ENSG00000165120	D
C7orf49	chromosome 7 open reading frame 49	78996	ENSG00000122783	U
C7orf50	chromosome 7 open reading frame 50	84310	ENSG00000146540	U
C7orf53	chromosome 7 open reading frame 53	286006	ENSG00000181016	D
C7orf60	chromosome 7 open reading frame 60	154743	ENSG00000164603	D
C7orf62	chromosome 7 open reading frame 62	219557	ENSG00000164645	D
C7orf63	chromosome 7 open reading frame 63	79846	ENSG00000105792	D
C7orf69	chromosome 7 open reading frame 69	80099	ENSG00000136275	D
C8B	complement component 8, beta polypeptide	732	ENSG00000021852	D
C8orf31	chromosome 8 open reading frame 31	286122	ENSG00000177335	D
C8orf34	chromosome 8 open reading frame 34	116328	ENSG00000165084	D
C8orf37	chromosome 8 open reading frame 37	157657	ENSG00000156172	D
C8orf4	chromosome 8 open reading frame 4	56892	ENSG00000176907	U
C8orf40	chromosome 8 open reading frame 40	114926	ENSG00000176209	U
C8orf42	chromosome 8 open reading frame 42	157695	ENSG00000180190	U
C8orf47	chromosome 8 open reading frame 47	203111	ENSG00000177459	D
C8orf58	chromosome 8 open reading frame 58	541565	ENSG00000241852	U
C8orf76	chromosome 8 open reading frame 76	84933	ENSG00000189376	U
C9orf142	chromosome 9 open reading frame 142	286257	ENSG00000148362	U
C9orf153	chromosome 9 open reading frame 153	389766	ENSG00000187753	D
C9orf163	chromosome 9 open reading frame 163	158055	ENSG00000196366	D
C9orf24	chromosome 9 open reading frame 24	84688	ENSG00000164972	D
C9orf41	chromosome 9 open reading frame 41	138199	ENSG00000156017	D
C9orf43	chromosome 9 open reading frame 43	257169	ENSG00000157653	D
C9orf47	chromosome 9 open reading frame 47	286223	ENSG00000186354	D
C9orf50	chromosome 9 open reading frame 50	375759	ENSG00000179058	D
C9orf78	chromosome 9 open reading frame 78	51759	ENSG00000136819	U
C9orf84	chromosome 9 open reading frame 84	158401	ENSG00000165181	D
C9orf89	chromosome 9 open reading frame 89	84270	ENSG00000165233	U
CA13	carbonic anhydrase XIII	377677	ENSG00000185015	D
CA14	carbonic anhydrase XIV	23632	ENSG00000118298	D
CA2	carbonic anhydrase II	760	ENSG00000104267	U
CA3	carbonic anhydrase III, muscle specific	761	ENSG00000164879	D
CA5A	carbonic anhydrase VA, mitochondrial	763	ENSG00000174990	D
CA6	carbonic anhydrase VI	765	ENSG00000131686	D
CA9	carbonic anhydrase IX	768	ENSG00000107159	D
CABLES1	Cdk5 and Abl enzyme substrate 1	91768	ENSG00000134508	U
CABP1	calcium binding protein 1	9478	ENSG00000157782	D
CABP2	calcium binding protein 2	51475	ENSG00000167791	D
CABP5	calcium binding protein 5	56344	ENSG00000105507	D
CABP7	calcium binding protein 7	164633	ENSG00000100314	D
CABYR	calcium binding tyrosine-(Y)-phosphorylation regulated	26256	ENSG00000154040	D
CACNA1B	calcium channel, voltage-dependent, N type, alpha 1B subunit	774	ENSG00000148408	D
CACNA1G	calcium channel, voltage-dependent, T type, alpha 1G subunit	8913	ENSG00000006283	D
CACNA1I	calcium channel, voltage-dependent, T type, alpha 1I subunit	8911	ENSG00000100346	D
CACNA1S	calcium channel, voltage-dependent, L type, alpha 1S subunit	779	ENSG00000081248	D
CACNA2D1	calcium channel, voltage-dependent, alpha 2/delta subunit 1	781	ENSG00000153956	D
CACNA2D4	calcium channel, voltage-dependent, alpha 2/delta subunit 4	93589	ENSG00000151062	D
CACNB1	calcium channel, voltage-dependent, beta 1 subunit	782	ENSG00000067191	D
CACNB3	calcium channel, voltage-dependent, beta 3 subunit	784	ENSG00000167535	D
CACNB4	calcium channel, voltage-dependent, beta 4 subunit	785	ENSG00000182389	D
CACNG1	calcium channel, voltage-dependent, gamma subunit 1	786	ENSG00000108878	D
CACNG2	calcium channel, voltage-dependent, gamma subunit 2	10369	ENSG00000166862	D
CACNG4	calcium channel, voltage-dependent, gamma subunit 4	27092	ENSG00000075461	D
CACNG5	calcium channel, voltage-dependent, gamma subunit 5	27091	ENSG00000075429	D
CACNG6	calcium channel, voltage-dependent, gamma subunit 6	59285	ENSG00000130433	D
CACNG7	calcium channel, voltage-dependent, gamma subunit 7	59284	ENSG00000105605	D
CADM1	cell adhesion molecule 1	23705	ENSG00000182985	U
CADM4	cell adhesion molecule 4	199731	ENSG00000105767	D
CADPS	Ca++-dependent secretion activator	8618	ENSG00000163618	D
CALB1	calbindin 1, 28kDa	793	ENSG00000104327	D
CALB2	calbindin 2	794	ENSG00000172137	D
CALCOCO1	calcium binding and coiled-coil domain 1	57658	ENSG00000012822	U
CALCR	calcitonin receptor	799	ENSG00000004948	U
CALD1	caldesmon 1	800	ENSG00000122786	U
CALHM1	calcium homeostasis modulator 1	255022	ENSG00000185933	D
CALHM2	calcium homeostasis modulator 2	51063	ENSG00000138172	U
CALML3	calmodulin-like 3	810	ENSG00000178363	D
CALML5	calmodulin-like 5	51806	ENSG00000178372	D
CALML6	calmodulin-like 6	163688	ENSG00000169885	D
CALR3	calreticulin 3	125972	ENSG00000141979	D
CALY	calcyon neuron-specific vesicular protein	50632	ENSG00000130643	D
CAMK2A	calcium/calmodulin-dependent protein kinase II alpha	815	ENSG00000070808	D
CAMK2B	calcium/calmodulin-dependent protein kinase II beta	816	ENSG00000058404	D
CAMK2D	calcium/calmodulin-dependent protein kinase II delta	817	ENSG00000145349	D
CAMK2G	calcium/calmodulin-dependent protein kinase II gamma	818	ENSG00000148660	U
CAMK2N1	calcium/calmodulin-dependent protein kinase II inhibitor 1	55450	ENSG00000162545	U
CAMK4	calcium/calmodulin-dependent protein kinase IV	814	ENSG00000152495	D
CAMKK1	calcium/calmodulin-dependent protein kinase kinase 1, alpha	84254	ENSG00000004660	D
CAMKV	CaM kinase-like vesicle-associated	79012	ENSG00000164076	D
CAMLG	calcium modulating ligand	819	ENSG00000164615	U
CAMSAP2	calmodulin regulated spectrin-associated protein family, member 2	23271	ENSG00000118200	U
CANT1	calcium activated nucleotidase 1	124583	ENSG00000171302	U
CANX	calnexin	821	ENSG00000127022	U
CAP2	CAP, adenylate cyclase-associated protein, 2 (yeast)	10486	ENSG00000112186	U
CAPN9	calpain 9	10753	ENSG00000135773	D
CAPNS1	calpain, small subunit 1	826	ENSG00000126247	U
CAPNS2	calpain, small subunit 2	84290	ENSG00000256812	D
CAPS	calcyphosine	828	ENSG00000105519	U
CAPSL	calcyphosine-like	133690	ENSG00000152611	D
CAPZB	capping protein (actin filament) muscle Z-line, beta	832	ENSG00000077549	U
CARD11	caspase recruitment domain family, member 11	84433	ENSG00000198286	D
CARD14	caspase recruitment domain family, member 14	79092	ENSG00000141527	D
CARD17	caspase recruitment domain family, member 17	440068	ENSG00000255221	D
CARD18	caspase recruitment domain family, member 18	59082	ENSG00000255501	D
CARKD	carbohydrate kinase domain containing	55739	ENSG00000213995	U
CARTPT	CART prepropeptide	9607	ENSG00000164326	D
CASC1	cancer susceptibility candidate 1	55259	ENSG00000118307	D
CASC2	cancer susceptibility candidate 2 (non-protein coding)	255082	NA	D
CASC3	cancer susceptibility candidate 3	22794	ENSG00000108349	U
CASC5	cancer susceptibility candidate 5	57082	ENSG00000137812	D
CASKIN1	CASK interacting protein 1	57524	ENSG00000167971	D
CASP14	caspase 14, apoptosis-related cysteine peptidase	23581	ENSG00000105141	D
CASP2	caspase 2, apoptosis-related cysteine peptidase	835	ENSG00000106144	U
CASP3	caspase 3, apoptosis-related cysteine peptidase	836	ENSG00000164305	U
CASP4	caspase 4, apoptosis-related cysteine peptidase	837	ENSG00000196954	U
CASP5	caspase 5, apoptosis-related cysteine peptidase	838	ENSG00000137757	D
CASP8	caspase 8, apoptosis-related cysteine peptidase	841	ENSG00000064012	D
CASQ2	calsequestrin 2 (cardiac muscle)	845	ENSG00000118729	D
CASS4	Cas scaffolding protein family member 4	57091	ENSG00000087589	D
CAT	catalase	847	ENSG00000121691	U
CATSPER3	cation channel, sperm associated 3	347732	ENSG00000152705	D
CATSPER4	cation channel, sperm associated 4	378807	ENSG00000188782	D
CATSPERB	catsper channel auxiliary subunit beta	79820	ENSG00000133962	D
CATSPERG	catsper channel auxiliary subunit gamma	57828	ENSG00000099338	D
CAV1	caveolin 1, caveolae protein, 22kDa	857	ENSG00000105974	U
CAV2	caveolin 2	858	ENSG00000105971	U
CAV3	caveolin 3	859	ENSG00000182533	D
CBFB	core-binding factor, beta subunit	865	ENSG00000067955	U
CBLB	Cbl proto-oncogene, E3 ubiquitin protein ligase B	868	ENSG00000114423	U
CBLN2	cerebellin 2 precursor	147381	ENSG00000141668	D
CBLN4	cerebellin 4 precursor	140689	ENSG00000054803	D
CBWD5	COBW domain containing 5	220869	ENSG00000147996	D
CBX4	chromobox homolog 4	8535	ENSG00000141582	U
CC2D1B	coiled-coil and C2 domain containing 1B	200014	ENSG00000154222	D
CCAR1	cell division cycle and apoptosis regulator 1	55749	ENSG00000060339	U
CCBE1	collagen and calcium binding EGF domains 1	147372	ENSG00000183287	D
CCDC108	coiled-coil domain containing 108	255101	ENSG00000181378	D
CCDC109B	coiled-coil domain containing 109B	55013	ENSG00000005059	U
CCDC11	coiled-coil domain containing 11	220136	ENSG00000172361	D
CCDC112	coiled-coil domain containing 112	153733	ENSG00000164221	D
CCDC115	coiled-coil domain containing 115	84317	ENSG00000136710	U
CCDC116	coiled-coil domain containing 116	164592	ENSG00000161180	D
CCDC117	coiled-coil domain containing 117	150275	ENSG00000159873	U
CCDC12	coiled-coil domain containing 12	151903	ENSG00000160799	U
CCDC120	coiled-coil domain containing 120	90060	ENSG00000147144	U
CCDC122	coiled-coil domain containing 122	160857	ENSG00000151773	D
CCDC127	coiled-coil domain containing 127	133957	NA	U
CCDC13	coiled-coil domain containing 13	152206	ENSG00000244607	D
CCDC130	coiled-coil domain containing 130	81576	ENSG00000104957	U
CCDC132	coiled-coil domain containing 132	55610	ENSG00000004766	D
CCDC135	coiled-coil domain containing 135	84229	ENSG00000159625	D
CCDC138	coiled-coil domain containing 138	165055	ENSG00000163006	D
CCDC14	coiled-coil domain containing 14	64770	ENSG00000175455	U
CCDC140	coiled-coil domain containing 140	151278	ENSG00000163081	D
CCDC142	coiled-coil domain containing 142	84865	ENSG00000135637	D
CCDC144NL	coiled-coil domain containing 144 family, N-terminal like	339184	ENSG00000205212	D
CCDC148	coiled-coil domain containing 148	130940	ENSG00000153237	D
CCDC15	coiled-coil domain containing 15	80071	ENSG00000149548	D
CCDC153	coiled-coil domain containing 153	283152	ENSG00000248712	D
CCDC158	coiled-coil domain containing 158	339965	ENSG00000163749	D
CCDC170	coiled-coil domain containing 170	80129	ENSG00000120262	D
CCDC27	coiled-coil domain containing 27	148870	ENSG00000162592	D
CCDC28A	coiled-coil domain containing 28A	25901	ENSG00000024862	U
CCDC36	coiled-coil domain containing 36	339834	ENSG00000173421	D
CCDC37	coiled-coil domain containing 37	348807	ENSG00000163885	D
CCDC42	coiled-coil domain containing 42	146849	ENSG00000161973	D
CCDC47	coiled-coil domain containing 47	57003	ENSG00000108588	U
CCDC50	coiled-coil domain containing 50	152137	ENSG00000152492	D
CCDC53	coiled-coil domain containing 53	51019	ENSG00000120860	U
CCDC54	coiled-coil domain containing 54	84692	ENSG00000138483	D
CCDC59	coiled-coil domain containing 59	29080	ENSG00000133773	U
CCDC6	coiled-coil domain containing 6	8030	ENSG00000108091	U
CCDC60	coiled-coil domain containing 60	160777	ENSG00000183273	D
CCDC62	coiled-coil domain containing 62	84660	ENSG00000130783	D
CCDC63	coiled-coil domain containing 63	160762	ENSG00000173093	D
CCDC65	coiled-coil domain containing 65	85478	ENSG00000139537	D
CCDC67	coiled-coil domain containing 67	159989	ENSG00000165325	D
CCDC69	coiled-coil domain containing 69	26112	ENSG00000198624	U
CCDC7	coiled-coil domain containing 7	221016	ENSG00000216937	D
CCDC71	coiled-coil domain containing 71	64925	ENSG00000177352	U
CCDC73	coiled-coil domain containing 73	493860	ENSG00000186714	D
CCDC74B	coiled-coil domain containing 74B	91409	ENSG00000152076	D
CCDC75	coiled-coil domain containing 75	253635	ENSG00000152133	D
CCDC78	coiled-coil domain containing 78	124093	ENSG00000162004	D
CCDC8	coiled-coil domain containing 8	83987	ENSG00000169515	D
CCDC80	coiled-coil domain containing 80	151887	ENSG00000091986	D
CCDC82	coiled-coil domain containing 82	79780	ENSG00000149231	D
CCDC87	coiled-coil domain containing 87	55231	ENSG00000182791	D
CCDC88A	coiled-coil domain containing 88A	55704	ENSG00000115355	D
CCDC89	coiled-coil domain containing 89	220388	ENSG00000179071	D
CCDC90A	coiled-coil domain containing 90A	63933	ENSG00000050393	U
CCDC92	coiled-coil domain containing 92	80212	ENSG00000119242	U
CCDC94	coiled-coil domain containing 94	55702	ENSG00000105248	U
CCHCR1	coiled-coil alpha-helical rod protein 1	54535	ENSG00000204536	D
CCIN	calicin	881	ENSG00000185972	D
CCK	cholecystokinin	885	ENSG00000187094	U
CCKAR	cholecystokinin A receptor	886	ENSG00000163394	D
CCKBR	cholecystokinin B receptor	887	ENSG00000110148	D
CCL1	chemokine (C-C motif) ligand 1	6346	ENSG00000108702	D
CCL15	chemokine (C-C motif) ligand 15	6359	ENSG00000161574	D
CCL18	chemokine (C-C motif) ligand 18 (pulmonary and activation-regulated)	6362	ENSG00000006074	D
CCL19	chemokine (C-C motif) ligand 19	6363	ENSG00000172724	D
CCL20	chemokine (C-C motif) ligand 20	6364	ENSG00000115009	D
CCL22	chemokine (C-C motif) ligand 22	6367	ENSG00000102962	D
CCL23	chemokine (C-C motif) ligand 23	6368	ENSG00000167236	D
CCL24	chemokine (C-C motif) ligand 24	6369	ENSG00000106178	D
CCL25	chemokine (C-C motif) ligand 25	6370	ENSG00000131142	D
CCL26	chemokine (C-C motif) ligand 26	10344	ENSG00000006606	D
CCNB3	cyclin B3	85417	ENSG00000147082	D
CCND2	cyclin D2	894	ENSG00000118971	U
CCNDBP1	cyclin D-type binding-protein 1	23582	ENSG00000166946	U
CCNG1	cyclin G1	900	ENSG00000113328	U
CCNJL	cyclin J-like	79616	ENSG00000135083	D
CCNK	cyclin K	8812	ENSG00000090061	U
CCNO	cyclin O	10309	ENSG00000152669	D
CCNY	cyclin Y	219771	ENSG00000108100	U
CCR3	chemokine (C-C motif) receptor 3	1232	ENSG00000183625	D
CCR4	chemokine (C-C motif) receptor 4	1233	ENSG00000183813	D
CCR6	chemokine (C-C motif) receptor 6	1235	ENSG00000112486	D
CCR9	chemokine (C-C motif) receptor 9	10803	ENSG00000173585	D
CCRL1	chemokine (C-C motif) receptor-like 1	51554	ENSG00000129048	D
CCRL2	chemokine (C-C motif) receptor-like 2	9034	ENSG00000121797	D
CCSAP	centriole, cilia and spindle-associated protein	126731	ENSG00000154429	U
CCT2	chaperonin containing TCP1, subunit 2 (beta)	10576	ENSG00000166226	U
CCT3	chaperonin containing TCP1, subunit 3 (gamma)	7203	ENSG00000163468	U
CCT7	chaperonin containing TCP1, subunit 7 (eta)	10574	ENSG00000135624	U
CD151	CD151 molecule (Raph blood group)	977	ENSG00000177697	U
CD160	CD160 molecule	11126	ENSG00000117281	D
CD163	CD163 molecule	9332	ENSG00000177575	U
CD164	CD164 molecule, sialomucin	8763	ENSG00000135535	U
CD177	CD177 molecule	57126	NA	D
CD180	CD180 molecule	4064	ENSG00000134061	D
CD19	CD19 molecule	930	ENSG00000177455	D
CD1A	CD1a molecule	909	ENSG00000158477	D
CD1C	CD1c molecule	911	ENSG00000158481	D
CD1D	CD1d molecule	912	ENSG00000158473	D
CD1E	CD1e molecule	913	ENSG00000158488	D
CD200	CD200 molecule	4345	ENSG00000091972	U
CD200R1	CD200 receptor 1	131450	ENSG00000163606	D
CD207	CD207 molecule, langerin	50489	ENSG00000116031	D
CD22	CD22 molecule	933	ENSG00000012124	D
CD24	CD24 molecule	100133941	NA	U
CD244	CD244 molecule, natural killer cell receptor 2B4	51744	ENSG00000122223	D
CD2BP2	CD2 (cytoplasmic tail) binding protein 2	10421	ENSG00000169217	U
CD300C	CD300c molecule	10871	ENSG00000167850	D
CD300E	CD300e molecule	342510	ENSG00000186407	D
CD300LB	CD300 molecule-like family member b	124599	ENSG00000178789	D
CD320	CD320 molecule	51293	ENSG00000167775	U
CD36	CD36 molecule (thrombospondin receptor)	948	ENSG00000135218	U
CD38	CD38 molecule	952	ENSG00000004468	D
CD3D	CD3d molecule, delta (CD3-TCR complex)	915	ENSG00000167286	D
CD3E	CD3e molecule, epsilon (CD3-TCR complex)	916	ENSG00000198851	D
CD3G	CD3g molecule, gamma (CD3-TCR complex)	917	ENSG00000160654	D
CD40LG	CD40 ligand	959	ENSG00000102245	D
CD47	CD47 molecule	961	ENSG00000196776	U
CD5	CD5 molecule	921	ENSG00000110448	D
CD52	CD52 molecule	1043	ENSG00000169442	D
CD59	CD59 molecule, complement regulatory protein	966	ENSG00000085063	U
CD5L	CD5 molecule-like	922	ENSG00000073754	D
CD6	CD6 molecule	923	ENSG00000013725	D
CD69	CD69 molecule	969	ENSG00000110848	D
CD74	CD74 molecule, major histocompatibility complex, class II invariant chain	972	ENSG00000019582	U
CD79A	CD79a molecule, immunoglobulin-associated alpha	973	ENSG00000105369	D
CD8A	CD8a molecule	925	ENSG00000153563	D
CD9	CD9 molecule	928	ENSG00000010278	U
CD96	CD96 molecule	10225	ENSG00000153283	D
CD97	CD97 molecule	976	ENSG00000123146	U
CDA	cytidine deaminase	978	ENSG00000158825	U
CDADC1	cytidine and dCMP deaminase domain containing 1	81602	ENSG00000102543	D
CDC123	cell division cycle 123 homolog (S. cerevisiae)	8872	ENSG00000151465	U
CDC16	cell division cycle 16 homolog (S. cerevisiae)	8881	ENSG00000130177	U
CDC20	cell division cycle 20 homolog (S. cerevisiae)	991	ENSG00000117399	U
CDC20B	cell division cycle 20 homolog B (S. cerevisiae)	166979	ENSG00000164287	D
CDC23	cell division cycle 23 homolog (S. cerevisiae)	8697	ENSG00000094880	U
CDC25B	cell division cycle 25 homolog B (S. pombe)	994	ENSG00000101224	U
CDC25C	cell division cycle 25 homolog C (S. pombe)	995	ENSG00000158402	D
CDC26	cell division cycle 26 homolog (S. cerevisiae)	246184	ENSG00000176386	U
CDC34	cell division cycle 34 homolog (S. cerevisiae)	997	ENSG00000099804	U
CDC40	cell division cycle 40 homolog (S. cerevisiae)	51362	ENSG00000168438	U
CDC42	cell division cycle 42 (GTP binding protein, 25kDa)	998	ENSG00000070831	U
CDC42BPB	CDC42 binding protein kinase beta (DMPK-like)	9578	ENSG00000198752	U
CDC42EP5	CDC42 effector protein (Rho GTPase binding) 5	148170	ENSG00000167617	U
CDC5L	CDC5 cell division cycle 5-like (S. pombe)	988	ENSG00000096401	U
CDC6	cell division cycle 6 homolog (S. cerevisiae)	990	ENSG00000094804	D
CDC73	cell division cycle 73, Paf1/RNA polymerase II complex component, homolog (S. cerevisiae)	79577	ENSG00000134371	D
CDCA5	cell division cycle associated 5	113130	ENSG00000146670	U
CDCP2	CUB domain containing protein 2	200008	ENSG00000157211	D
CDH10	cadherin 10, type 2 (T2-cadherin)	1008	ENSG00000040731	D
CDH11	cadherin 11, type 2, OB-cadherin (osteoblast)	1009	ENSG00000140937	U
CDH12	cadherin 12, type 2 (N-cadherin 2)	1010	ENSG00000154162	D
CDH16	cadherin 16, KSP-cadherin	1014	ENSG00000166589	D
CDH17	cadherin 17, LI cadherin (liver-intestine)	1015	ENSG00000079112	D
CDH18	cadherin 18, type 2	1016	ENSG00000145526	D
CDH20	cadherin 20, type 2	28316	ENSG00000101542	D
CDH22	cadherin 22, type 2	64405	ENSG00000149654	D
CDH23	cadherin-related 23	64072	ENSG00000107736	D
CDH24	cadherin 24, type 2	64403	ENSG00000139880	D
CDH7	cadherin 7, type 2	1005	ENSG00000081138	D
CDH8	cadherin 8, type 2	1006	ENSG00000150394	D
CDHR1	cadherin-related family member 1	92211	ENSG00000148600	D
CDHR5	cadherin-related family member 5	53841	ENSG00000099834	D
CDK13	cyclin-dependent kinase 13	8621	ENSG00000065883	U
CDK19	cyclin-dependent kinase 19	23097	ENSG00000155111	U
CDK2	cyclin-dependent kinase 2	1017	ENSG00000123374	U
CDK20	cyclin-dependent kinase 20	23552	ENSG00000156345	D
CDK2AP2	cyclin-dependent kinase 2 associated protein 2	10263	ENSG00000167797	U
CDK4	cyclin-dependent kinase 4	1019	ENSG00000135446	U
CDK5R2	cyclin-dependent kinase 5, regulatory subunit 2 (p39)	8941	ENSG00000171450	D
CDK5RAP3	CDK5 regulatory subunit associated protein 3	80279	ENSG00000108465	U
CDK6	cyclin-dependent kinase 6	1021	ENSG00000105810	U
CDK7	cyclin-dependent kinase 7	1022	ENSG00000134058	U
CDK9	cyclin-dependent kinase 9	1025	ENSG00000136807	U
CDKL1	cyclin-dependent kinase-like 1 (CDC2-related kinase)	8814	ENSG00000100490	D
CDKL2	cyclin-dependent kinase-like 2 (CDC2-related kinase)	8999	ENSG00000138769	D
CDKL5	cyclin-dependent kinase-like 5	6792	ENSG00000008086	D
CDKN1A	cyclin-dependent kinase inhibitor 1A (p21, Cip1)	1026	ENSG00000124762	U
CDKN1B	cyclin-dependent kinase inhibitor 1B (p27, Kip1)	1027	ENSG00000111276	U
CDKN2A	cyclin-dependent kinase inhibitor 2A	1029	ENSG00000147889	D
CDKN2AIPNL	CDKN2A interacting protein N-terminal like	91368	ENSG00000237190	D
CDKN2B	cyclin-dependent kinase inhibitor 2B (p15, inhibits CDK4)	1030	ENSG00000147883	D
CDON	Cdon homolog (mouse)	50937	ENSG00000064309	D
CDPF1	cysteine-rich, DPF motif domain containing 1	150383	ENSG00000205643	D
CDR1	cerebellar degeneration-related protein 1, 34kDa	1038	ENSG00000184258	D
CDR2L	cerebellar degeneration-related protein 2-like	30850	ENSG00000109089	U
CDRT1	CMT1A duplicated region transcript 1	374286	ENSG00000241322	D
CDS1	CDP-diacylglycerol synthase (phosphatidate cytidylyltransferase) 1	1040	ENSG00000163624	U
CDSN	corneodesmosin	1041	ENSG00000204539	D
CDX1	caudal type homeobox 1	1044	ENSG00000113722	D
CDX2	caudal type homeobox 2	1045	ENSG00000165556	D
CEACAM21	carcinoembryonic antigen-related cell adhesion molecule 21	90273	ENSG00000007129	D
CEACAM5	carcinoembryonic antigen-related cell adhesion molecule 5	1048	ENSG00000105388	D
CEACAM6	carcinoembryonic antigen-related cell adhesion molecule 6 (non-specific cross reacting antigen)	4680	ENSG00000086548	D
CEACAM8	carcinoembryonic antigen-related cell adhesion molecule 8	1088	ENSG00000124469	D
CEBPG	CCAAT/enhancer binding protein (C/EBP), gamma	1054	ENSG00000153879	U
CEBPZ	CCAAT/enhancer binding protein (C/EBP), zeta	10153	ENSG00000115816	U
CECR5	cat eye syndrome chromosome region, candidate 5	27440	ENSG00000069998	U
CECR6	cat eye syndrome chromosome region, candidate 6	27439	ENSG00000183307	D
CELA1	chymotrypsin-like elastase family, member 1	1990	ENSG00000139610	D
CELA2A	chymotrypsin-like elastase family, member 2A	63036	ENSG00000142615	D
CELA2B	chymotrypsin-like elastase family, member 2B	51032	ENSG00000215704	D
CELF4	CUGBP, Elav-like family member 4	56853	ENSG00000101489	D
CELSR1	cadherin, EGF LAG seven-pass G-type receptor 1 (flamingo homolog, Drosophila)	9620	ENSG00000075275	D
CEND1	cell cycle exit and neuronal differentiation 1	51286	ENSG00000184524	D
CENPH	centromere protein H	64946	ENSG00000153044	D
CENPI	centromere protein I	2491	ENSG00000102384	D
CENPT	centromere protein T	80152	ENSG00000102901	U
CEP104	centrosomal protein 104kDa	9731	ENSG00000116198	D
CEP112	centrosomal protein 112kDa	201134	ENSG00000154240	D
CEP128	centrosomal protein 128kDa	145508	ENSG00000100629	D
CEP19	centrosomal protein 19kDa	84984	ENSG00000174007	D
CEP250	centrosomal protein 250kDa	11190	ENSG00000126001	D
CEP350	centrosomal protein 350kDa	9857	ENSG00000135837	U
CEP70	centrosomal protein 70kDa	80321	ENSG00000114107	D
CEP85	centrosomal protein 85kDa	64793	ENSG00000130695	U
CER1	cerberus 1, cysteine knot superfamily, homolog (Xenopus laevis)	9350	ENSG00000147869	D
CERCAM	cerebral endothelial cell adhesion molecule	51148	ENSG00000167123	U
CERS2	ceramide synthase 2	29956	ENSG00000143418	U
CERS3	ceramide synthase 3	204219	ENSG00000154227	D
CERS5	ceramide synthase 5	91012	ENSG00000139624	U
CERS6	ceramide synthase 6	253782	ENSG00000172292	U
CES2	carboxylesterase 2	8824	ENSG00000172831	U
CES5A	carboxylesterase 5A	221223	ENSG00000159398	D
CETN1	centrin, EF-hand protein, 1	1068	NA	D
CETN2	centrin, EF-hand protein, 2	1069	ENSG00000147400	U
CFB	complement factor B	629	ENSG00000243649	U
CFDP1	craniofacial development protein 1	10428	ENSG00000153774	U
CFHR1	complement factor H-related 1	3078	ENSG00000244414	D
CFI	complement factor I	3426	ENSG00000205403	U
CFLAR	CASP8 and FADD-like apoptosis regulator	8837	ENSG00000003402	U
CFTR	cystic fibrosis transmembrane conductance regulator (ATP-binding cassette sub-family C, member 7)	1080	ENSG00000001626	D
CGB2	chorionic gonadotropin, beta polypeptide 2	114336	ENSG00000104818	D
CGREF1	cell growth regulator with EF-hand domain 1	10669	ENSG00000138028	D
CHAC1	ChaC, cation transport regulator homolog 1 (E. coli)	79094	ENSG00000128965	D
CHAC2	ChaC, cation transport regulator homolog 2 (E. coli)	494143	ENSG00000143942	D
CHAD	chondroadherin	1101	ENSG00000136457	D
CHAMP1	chromosome alignment maintaining phosphoprotein 1	283489	ENSG00000198824	U
CHAT	choline O-acetyltransferase	1103	ENSG00000070748	D
CHCHD3	coiled-coil-helix-coiled-coil-helix domain containing 3	54927	ENSG00000106554	U
CHCHD4	coiled-coil-helix-coiled-coil-helix domain containing 4	131474	ENSG00000163528	U
CHCHD5	coiled-coil-helix-coiled-coil-helix domain containing 5	84269	ENSG00000125611	U
CHD1	chromodomain helicase DNA binding protein 1	1105	ENSG00000153922	U
CHD3	chromodomain helicase DNA binding protein 3	1107	ENSG00000170004	D
CHD4	chromodomain helicase DNA binding protein 4	1108	ENSG00000111642	U
CHD8	chromodomain helicase DNA binding protein 8	57680	ENSG00000100888	U
CHD9	chromodomain helicase DNA binding protein 9	80205	ENSG00000177200	U
CHDH	choline dehydrogenase	55349	ENSG00000016391	D
CHEK2	checkpoint kinase 2	11200	ENSG00000183765	D
CHFR	checkpoint with forkhead and ring finger domains, E3 ubiquitin protein ligase	55743	ENSG00000072609	U
CHGA	chromogranin A (parathyroid secretory protein 1)	1113	ENSG00000100604	D
CHGB	chromogranin B (secretogranin 1)	1114	ENSG00000089199	D
CHI3L1	chitinase 3-like 1 (cartilage glycoprotein-39)	1116	ENSG00000133048	D
CHIC1	cysteine-rich hydrophobic domain 1	53344	ENSG00000204116	D
CHIC2	cysteine-rich hydrophobic domain 2	26511	ENSG00000109220	U
CHM	choroideremia (Rab escort protein 1)	1121	ENSG00000188419	D
CHML	choroideremia-like (Rab escort protein 2)	1122	ENSG00000203668	D
CHMP1A	charged multivesicular body protein 1A	5119	ENSG00000131165	U
CHMP1B	charged multivesicular body protein 1B	57132	ENSG00000255112	U
CHMP2A	charged multivesicular body protein 2A	27243	ENSG00000130724	U
CHMP2B	charged multivesicular body protein 2B	25978	ENSG00000083937	U
CHMP4B	charged multivesicular body protein 4B	128866	ENSG00000101421	U
CHMP5	charged multivesicular body protein 5	51510	ENSG00000086065	U
CHN1	chimerin (chimaerin) 1	1123	ENSG00000128656	U
CHP1	calcineurin-like EF hand protein 1	11261	ENSG00000187446	U
CHRDL2	chordin-like 2	25884	ENSG00000054938	D
CHRM2	cholinergic receptor, muscarinic 2	1129	ENSG00000181072	D
CHRM3	cholinergic receptor, muscarinic 3	1131	ENSG00000133019	D
CHRM4	cholinergic receptor, muscarinic 4	1132	ENSG00000180720	D
CHRNA1	cholinergic receptor, nicotinic, alpha 1 (muscle)	1134	ENSG00000138435	D
CHRNA2	cholinergic receptor, nicotinic, alpha 2 (neuronal)	1135	ENSG00000120903	D
CHRNA3	cholinergic receptor, nicotinic, alpha 3 (neuronal)	1136	ENSG00000080644	D
CHRNA4	cholinergic receptor, nicotinic, alpha 4 (neuronal)	1137	ENSG00000101204	D
CHRNA6	cholinergic receptor, nicotinic, alpha 6 (neuronal)	8973	ENSG00000147434	D
CHRNA7	cholinergic receptor, nicotinic, alpha 7 (neuronal)	1139	ENSG00000175344	D
CHRNA9	cholinergic receptor, nicotinic, alpha 9 (neuronal)	55584	ENSG00000174343	D
CHRNB2	cholinergic receptor, nicotinic, beta 2 (neuronal)	1141	ENSG00000160716	D
CHRNB4	cholinergic receptor, nicotinic, beta 4 (neuronal)	1143	ENSG00000117971	D
CHRND	cholinergic receptor, nicotinic, delta (muscle)	1144	ENSG00000135902	D
CHRNG	cholinergic receptor, nicotinic, gamma (muscle)	1146	ENSG00000196811	D
CHST10	carbohydrate sulfotransferase 10	9486	ENSG00000115526	D
CHST13	carbohydrate (chondroitin 4) sulfotransferase 13	166012	ENSG00000180767	D
CHST14	carbohydrate (N-acetylgalactosamine 4-0) sulfotransferase 14	113189	ENSG00000169105	U
CHST4	carbohydrate (N-acetylglucosamine 6-O) sulfotransferase 4	10164	ENSG00000140835	D
CHST5	carbohydrate (N-acetylglucosamine 6-O) sulfotransferase 5	23563	ENSG00000135702	D
CHST6	carbohydrate (N-acetylglucosamine 6-O) sulfotransferase 6	4166	ENSG00000183196	D
CHST7	carbohydrate (N-acetylglucosamine 6-O) sulfotransferase 7	56548	ENSG00000147119	U
CHST8	carbohydrate (N-acetylgalactosamine 4-0) sulfotransferase 8	64377	ENSG00000124302	D
CHTOP	chromatin target of PRMT1	26097	ENSG00000160679	U
CHUK	conserved helix-loop-helix ubiquitous kinase	1147	ENSG00000213341	U
CHURC1	churchill domain containing 1	91612	ENSG00000258289	U
CIAO1	cytosolic iron-sulfur protein assembly 1	9391	ENSG00000144021	U
CIAPIN1	cytokine induced apoptosis inhibitor 1	57019	ENSG00000005194	U
CIB1	calcium and integrin binding 1 (calmyrin)	10519	ENSG00000185043	U
CIB3	calcium and integrin binding family member 3	117286	ENSG00000141977	D
CIITA	class II, major histocompatibility complex, transactivator	4261	ENSG00000179583	D
CILP2	cartilage intermediate layer protein 2	148113	ENSG00000160161	D
CIRH1A	cirrhosis, autosomal recessive 1A (cirhin)	84916	ENSG00000141076	U
CISH	cytokine inducible SH2-containing protein	1154	ENSG00000114737	U
CITED1	Cbp/p300-interacting transactivator, with Glu/Asp-rich carboxy-terminal domain, 1	4435	ENSG00000125931	D
CITED2	Cbp/p300-interacting transactivator, with Glu/Asp-rich carboxy-terminal domain, 2	10370	ENSG00000164442	U
CITED4	Cbp/p300-interacting transactivator, with Glu/Asp-rich carboxy-terminal domain, 4	163732	ENSG00000179862	U
CKAP4	cytoskeleton-associated protein 4	10970	ENSG00000136026	U
CKAP5	cytoskeleton associated protein 5	9793	ENSG00000175216	U
CKLF	chemokine-like factor	51192	ENSG00000217555	U
CKMT1A	creatine kinase, mitochondrial 1A	548596	ENSG00000223572	U
CKMT2	creatine kinase, mitochondrial 2 (sarcomeric)	1160	ENSG00000131730	D
CKS1B	CDC28 protein kinase regulatory subunit 1B	1163	ENSG00000173207	U
CLASP1	cytoplasmic linker associated protein 1	23332	ENSG00000074054	U
CLCA1	chloride channel accessory 1	1179	ENSG00000016490	D
CLCA2	chloride channel accessory 2	9635	ENSG00000137975	D
CLCA4	chloride channel accessory 4	22802	ENSG00000016602	D
CLCN1	chloride channel, voltage-sensitive 1	1180	ENSG00000188037	D
CLCN4	chloride channel, voltage-sensitive 4	1183	ENSG00000073464	D
CLCNKB	chloride channel, voltage-sensitive Kb	1188	ENSG00000184908	D
CLDN10	claudin 10	9071	ENSG00000134873	D
CLDN16	claudin 16	10686	ENSG00000113946	D
CLDN17	claudin 17	26285	ENSG00000156282	D
CLDN18	claudin 18	51208	ENSG00000066405	D
CLDN2	claudin 2	9075	ENSG00000165376	D
CLDN23	claudin 23	137075	ENSG00000253958	U
CLDN4	claudin 4	1364	ENSG00000189143	U
CLDN5	claudin 5	7122	ENSG00000184113	U
CLDN6	claudin 6	9074	ENSG00000184697	D
CLDND1	claudin domain containing 1	56650	ENSG00000080822	U
CLEC10A	C-type lectin domain family 10, member A	10462	ENSG00000132514	D
CLEC12A	C-type lectin domain family 12, member A	160364	ENSG00000172322	D
CLEC16A	C-type lectin domain family 16, member A	23274	ENSG00000038532	U
CLEC18B	C-type lectin domain family 18, member B	497190	ENSG00000140839	D
CLEC1B	C-type lectin domain family 1, member B	51266	ENSG00000165682	D
CLEC4C	C-type lectin domain family 4, member C	170482	ENSG00000198178	D
CLEC4D	C-type lectin domain family 4, member D	338339	ENSG00000166527	D
CLEC4E	C-type lectin domain family 4, member E	26253	ENSG00000166523	D
CLEC5A	C-type lectin domain family 5, member A	23601	ENSG00000258227	D
CLEC7A	C-type lectin domain family 7, member A	64581	ENSG00000172243	D
CLECL1	C-type lectin-like 1	160365	ENSG00000184293	D
CLGN	calmegin	1047	ENSG00000153132	D
CLIC1	chloride intracellular channel 1	1192	ENSG00000213719	U
CLIC2	chloride intracellular channel 2	1193	ENSG00000155962	D
CLIC4	chloride intracellular channel 4	25932	ENSG00000169504	U
CLIC5	chloride intracellular channel 5	53405	ENSG00000112782	U
CLIC6	chloride intracellular channel 6	54102	ENSG00000159212	D
CLINT1	clathrin interactor 1	9685	ENSG00000113282	U
CLIP3	CAP-GLY domain containing linker protein 3	25999	ENSG00000105270	U
CLIP4	CAP-GLY domain containing linker protein family, member 4	79745	ENSG00000115295	U
CLK1	CDC-like kinase 1	1195	ENSG00000013441	U
CLK3	CDC-like kinase 3	1198	ENSG00000179335	U
CLN3	ceroid-lipofuscinosis, neuronal 3	1201	ENSG00000261832,ENSG00000188603	U
CLN5	ceroid-lipofuscinosis, neuronal 5	1203	ENSG00000102805	U
CLNS1A	chloride channel, nucleotide-sensitive, 1A	1207	ENSG00000074201	U
CLPB	ClpB caseinolytic peptidase B homolog (E. coli)	81570	ENSG00000162129	D
CLPP	ClpP caseinolytic peptidase, ATP-dependent, proteolytic subunit homolog (E. coli)	8192	ENSG00000125656	U
CLPSL2	colipase-like 2	389383	ENSG00000196748	D
CLPTM1L	CLPTM1-like	81037	ENSG00000049656	U
CLPX	ClpX caseinolytic peptidase X homolog (E. coli)	10845	ENSG00000166855	U
CLRN3	clarin 3	119467	ENSG00000180745	D
CLSPN	claspin	63967	ENSG00000092853	D
CLSTN2	calsyntenin 2	64084	ENSG00000158258	D
CLTA	clathrin, light chain A	1211	ENSG00000122705	U
CLTB	clathrin, light chain B	1212	ENSG00000175416	U
CLUL1	clusterin-like 1 (retinal)	27098	ENSG00000079101	D
CMA1	chymase 1, mast cell	1215	ENSG00000092009	D
CMAS	cytidine monophosphate N-acetylneuraminic acid synthetase	55907	ENSG00000111726	U
CMC2	COX assembly mitochondrial protein 2 homolog (S. cerevisiae)	56942	ENSG00000103121	U
CMIP	c-Maf inducing protein	80790	ENSG00000153815	U
CMPK2	cytidine monophosphate (UMP-CMP) kinase 2, mitochondrial	129607	ENSG00000134326	D
CMTM1	CKLF-like MARVEL transmembrane domain containing 1	113540	ENSG00000089505	D
CMTM3	CKLF-like MARVEL transmembrane domain containing 3	123920	ENSG00000140931	U
CMTM5	CKLF-like MARVEL transmembrane domain containing 5	116173	ENSG00000166091	D
CMTM6	CKLF-like MARVEL transmembrane domain containing 6	54918	ENSG00000091317	U
CMTM8	CKLF-like MARVEL transmembrane domain containing 8	152189	ENSG00000170293	U
CNBD1	cyclic nucleotide binding domain containing 1	168975	ENSG00000176571	D
CNEP1R1	CTD nuclear envelope phosphatase 1 regulatory subunit 1	255919	ENSG00000205423	U
CNGB1	cyclic nucleotide gated channel beta 1	1258	ENSG00000070729	D
CNIH	cornichon homolog (Drosophila)	10175	ENSG00000100528	U
CNIH2	cornichon homolog 2 (Drosophila)	254263	ENSG00000174871	D
CNIH3	cornichon homolog 3 (Drosophila)	149111	ENSG00000143786	D
CNIH4	cornichon homolog 4 (Drosophila)	29097	ENSG00000143771	U
CNKSR2	connector enhancer of kinase suppressor of Ras 2	22866	ENSG00000149970	D
CNNM1	cyclin M1	26507	ENSG00000119946	D
CNNM3	cyclin M3	26505	ENSG00000168763	U
CNOT2	CCR4-NOT transcription complex, subunit 2	4848	ENSG00000111596	U
CNOT3	CCR4-NOT transcription complex, subunit 3	4849	ENSG00000088038	U
CNP	2',3'-cyclic nucleotide 3' phosphodiesterase	1267	ENSG00000173786	D
CNPPD1	cyclin Pas1/PHO80 domain containing 1	27013	ENSG00000115649	U
CNRIP1	cannabinoid receptor interacting protein 1	25927	ENSG00000119865	U
CNST	consortin, connexin sorting protein	163882	ENSG00000162852	U
CNTD2	cyclin N-terminal domain containing 2	79935	ENSG00000105219	D
CNTLN	centlein, centrosomal protein	54875	ENSG00000044459	D
CNTN2	contactin 2 (axonal)	6900	ENSG00000184144	D
CNTN4	contactin 4	152330	ENSG00000144619	D
CNTN5	contactin 5	53942	ENSG00000149972	D
CNTNAP4	contactin associated protein-like 4	85445	ENSG00000152910	D
CNTNAP5	contactin associated protein-like 5	129684	ENSG00000155052	D
COA5	cytochrome C oxidase assembly factor 5	493753	ENSG00000183513	U
COBL	cordon-bleu homolog (mouse)	23242	ENSG00000106078	U
COBRA1	cofactor of BRCA1	25920	ENSG00000188986	U
COG1	component of oligomeric golgi complex 1	9382	ENSG00000166685	U
COG2	component of oligomeric golgi complex 2	22796	ENSG00000135775	U
COG3	component of oligomeric golgi complex 3	83548	ENSG00000136152	U
COG6	component of oligomeric golgi complex 6	57511	ENSG00000133103	U
COIL	coilin	8161	ENSG00000121058	U
COL11A2	collagen, type XI, alpha 2	1302	ENSG00000204248	D
COL13A1	collagen, type XIII, alpha 1	1305	ENSG00000197467	D
COL17A1	collagen, type XVII, alpha 1	1308	ENSG00000065618	U
COL20A1	collagen, type XX, alpha 1	57642	ENSG00000101203	D
COL22A1	collagen, type XXII, alpha 1	169044	ENSG00000169436	D
COL23A1	collagen, type XXIII, alpha 1	91522	ENSG00000050767	D
COL24A1	collagen, type XXIV, alpha 1	255631	ENSG00000171502	D
COL25A1	collagen, type XXV, alpha 1	84570	ENSG00000188517	D
COL28A1	collagen, type XXVIII, alpha 1	340267	ENSG00000215018	D
COL2A1	collagen, type II, alpha 1	1280	ENSG00000139219	D
COL4A3	collagen, type IV, alpha 3 (Goodpasture antigen)	1285	ENSG00000169031	D
COL4A5	collagen, type IV, alpha 5	1287	ENSG00000188153	U
COL4A6	collagen, type IV, alpha 6	1288	ENSG00000197565	D
COL5A2	collagen, type V, alpha 2	1290	ENSG00000204262	U
COL6A2	collagen, type VI, alpha 2	1292	ENSG00000142173	U
COL6A5	collagen, type VI, alpha 5	256076	ENSG00000172752	D
COL9A1	collagen, type IX, alpha 1	1297	ENSG00000112280	D
COLEC10	collectin sub-family member 10 (C-type lectin)	10584	ENSG00000184374	D
COLEC12	collectin sub-family member 12	81035	ENSG00000158270	U
COMMD3	COMM domain containing 3	23412	ENSG00000148444	U
COMMD4	COMM domain containing 4	54939	ENSG00000140365	D
COMMD6	COMM domain containing 6	170622	ENSG00000188243	U
COMMD8	COMM domain containing 8	54951	ENSG00000169019	U
COMMD9	COMM domain containing 9	29099	ENSG00000110442	U
COMT	catechol-O-methyltransferase	1312	ENSG00000093010	U
COMTD1	catechol-O-methyltransferase domain containing 1	118881	ENSG00000165644	U
COPB2	coatomer protein complex, subunit beta 2 (beta prime)	9276	ENSG00000184432	U
COPE	coatomer protein complex, subunit epsilon	11316	ENSG00000105669	U
COPS4	COP9 constitutive photomorphogenic homolog subunit 4 (Arabidopsis)	51138	ENSG00000138663	U
COPS6	COP9 constitutive photomorphogenic homolog subunit 6 (Arabidopsis)	10980	ENSG00000168090	U
COPS7B	COP9 constitutive photomorphogenic homolog subunit 7B (Arabidopsis)	64708	ENSG00000144524	U
COPZ1	coatomer protein complex, subunit zeta 1	22818	ENSG00000111481	U
COQ10B	coenzyme Q10 homolog B (S. cerevisiae)	80219	ENSG00000115520	U
COQ2	coenzyme Q2 homolog, prenyltransferase (yeast)	27235	ENSG00000173085	U
COQ5	coenzyme Q5 homolog, methyltransferase (S. cerevisiae)	84274	ENSG00000110871	U
COQ9	coenzyme Q9 homolog (S. cerevisiae)	57017	ENSG00000088682	U
CORO1B	coronin, actin binding protein, 1B	57175	ENSG00000172725	U
CORO1C	coronin, actin binding protein, 1C	23603	ENSG00000110880	U
CORO6	coronin 6	84940	ENSG00000167549	U
CORO7	coronin 7	79585	ENSG00000262246	U
COTL1	coactosin-like 1 (Dictyostelium)	23406	ENSG00000103187	U
COX11	COX11 cytochrome c oxidase assembly homolog (yeast)	1353	ENSG00000166260	D
COX14	COX14 cytochrome c oxidase assembly homolog (S. cerevisiae)	84987	ENSG00000178449	U
COX16	COX16 cytochrome c oxidase assembly homolog (S. cerevisiae)	51241	ENSG00000133983	U
COX18	COX18 cytochrome c oxidase assembly homolog (S. cerevisiae)	285521	ENSG00000163626	D
COX4I2	cytochrome c oxidase subunit IV isoform 2 (lung)	84701	ENSG00000131055	U
COX6A2	cytochrome c oxidase subunit VIa polypeptide 2	1339	ENSG00000156885	D
COX6B2	cytochrome c oxidase subunit VIb polypeptide 2 (testis)	125965	ENSG00000160471	D
COX7A1	cytochrome c oxidase subunit VIIa polypeptide 1 (muscle)	1346	ENSG00000161281	U
COX7B	cytochrome c oxidase subunit VIIb	1349	ENSG00000131174	U
CPA2	carboxypeptidase A2 (pancreatic)	1358	ENSG00000158516	D
CPA3	carboxypeptidase A3 (mast cell)	1359	ENSG00000163751	D
CPA5	carboxypeptidase A5	93979	ENSG00000158525	D
CPA6	carboxypeptidase A6	57094	ENSG00000165078	D
CPD	carboxypeptidase D	1362	ENSG00000108582	U
CPEB2	cytoplasmic polyadenylation element binding protein 2	132864	ENSG00000137449	D
CPLX2	complexin 2	10814	ENSG00000145920	D
CPLX3	complexin 3	594855	ENSG00000213578	D
CPLX4	complexin 4	339302	ENSG00000166569	D
CPN1	carboxypeptidase N, polypeptide 1	1369	ENSG00000120054	D
CPNE1	copine I	8904	ENSG00000214078	U
CPNE3	copine III	8895	ENSG00000085719	U
CPNE4	copine IV	131034	ENSG00000196353	D
CPNE5	copine V	57699	ENSG00000124772	D
CPNE6	copine VI (neuronal)	9362	ENSG00000100884	D
CPNE7	copine VII	27132	ENSG00000178773	D
CPNE9	copine family member IX	151835	ENSG00000144550	D
CPOX	coproporphyrinogen oxidase	1371	ENSG00000080819	U
CPSF3	cleavage and polyadenylation specific factor 3, 73kDa	51692	ENSG00000119203	U
CPSF3L	cleavage and polyadenylation specific factor 3-like	54973	ENSG00000127054	U
CPSF4	cleavage and polyadenylation specific factor 4, 30kDa	10898	ENSG00000160917	U
CPSF7	cleavage and polyadenylation specific factor 7, 59kDa	79869	ENSG00000149532	D
CPT1B	carnitine palmitoyltransferase 1B (muscle)	1375	ENSG00000205560	D
CPT2	carnitine palmitoyltransferase 2	1376	ENSG00000157184	U
CPVL	carboxypeptidase, vitellogenic-like	54504	ENSG00000106066	U
CPXM2	carboxypeptidase X (M14 family), member 2	119587	ENSG00000121898	U
CR1	complement component (3b/4b) receptor 1 (Knops blood group)	1378	ENSG00000203710	D
CR2	complement component (3d/Epstein Barr virus) receptor 2	1380	ENSG00000117322	D
CRABP1	cellular retinoic acid binding protein 1	1381	ENSG00000166426	D
CRAT	carnitine O-acetyltransferase	1384	ENSG00000095321	U
CRB1	crumbs homolog 1 (Drosophila)	23418	ENSG00000134376	D
CRB2	crumbs homolog 2 (Drosophila)	286204	ENSG00000148204	D
CRBN	cereblon	51185	ENSG00000113851	U
CREB3L1	cAMP responsive element binding protein 3-like 1	90993	ENSG00000157613	D
CREB3L3	cAMP responsive element binding protein 3-like 3	84699	ENSG00000060566	D
CREBBP	CREB binding protein	1387	ENSG00000005339	U
CREBRF	CREB3 regulatory factor	153222	ENSG00000164463	U
CREG2	cellular repressor of E1A-stimulated genes 2	200407	ENSG00000175874	D
CRELD2	cysteine-rich with EGF-like domains 2	79174	ENSG00000184164	U
CRHR2	corticotropin releasing hormone receptor 2	1395	ENSG00000106113	D
CRIM1	cysteine rich transmembrane BMP regulator 1 (chordin-like)	51232	ENSG00000150938	U
CRIP3	cysteine-rich protein 3	401262	ENSG00000146215	D
CRIPAK	cysteine-rich PAK1 inhibitor	285464	ENSG00000179979	U
CRIPT	cysteine-rich PDZ-binding protein	9419	ENSG00000119878	U
CRISP2	cysteine-rich secretory protein 2	7180	ENSG00000124490	D
CRISP3	cysteine-rich secretory protein 3	10321	ENSG00000096006	D
CRISPLD1	cysteine-rich secretory protein LCCL domain containing 1	83690	ENSG00000121005	D
CRK	v-crk sarcoma virus CT10 oncogene homolog (avian)	1398	ENSG00000167193	U
CRLF2	cytokine receptor-like factor 2	64109	ENSG00000205755	D
CRLS1	cardiolipin synthase 1	54675	ENSG00000088766	U
CRNN	cornulin	49860	ENSG00000143536	D
CROCC	ciliary rootlet coiled-coil, rootletin	9696	ENSG00000058453	D
CROT	carnitine O-octanoyltransferase	54677	ENSG00000005469	U
CRP	C-reactive protein, pentraxin-related	1401	ENSG00000132693	D
CRTAC1	cartilage acidic protein 1	55118	ENSG00000095713	D
CRTAM	cytotoxic and regulatory T cell molecule	56253	ENSG00000109943	D
CRTC2	CREB regulated transcription coactivator 2	200186	ENSG00000160741	U
CRX	cone-rod homeobox	1406	ENSG00000105392	D
CRY2	cryptochrome 2 (photolyase-like)	1408	ENSG00000121671	U
CRYBB3	crystallin, beta B3	1417	ENSG00000100053	D
CRYGB	crystallin, gamma B	1419	ENSG00000182187	D
CRYGN	crystallin, gamma N	155051	ENSG00000127377	D
CRYGS	crystallin, gamma S	1427	ENSG00000213139	D
CRYM	crystallin, mu	1428	ENSG00000103316	D
CS	citrate synthase	1431	ENSG00000062485	U
CSAG1	chondrosarcoma associated gene 1	158511	ENSG00000198930	D
CSDC2	cold shock domain containing C2, RNA binding	27254	ENSG00000172346	D
CSE1L	CSE1 chromosome segregation 1-like (yeast)	1434	ENSG00000124207	U
CSF1	colony stimulating factor 1 (macrophage)	1435	ENSG00000184371	D
CSF2	colony stimulating factor 2 (granulocyte-macrophage)	1437	ENSG00000164400	D
CSF3	colony stimulating factor 3 (granulocyte)	1440	ENSG00000108342	D
CSK	c-src tyrosine kinase	1445	ENSG00000103653	U
CSN2	casein beta	1447	ENSG00000135222	D
CSN3	casein kappa	1448	ENSG00000171209	D
CSNK1D	casein kinase 1, delta	1453	ENSG00000141551	U
CSNK1E	casein kinase 1, epsilon	1454	ENSG00000213923	U
CSNK1G2	casein kinase 1, gamma 2	1455	ENSG00000133275	U
CSNK1G2-AS1	CSNK1G2 antisense RNA 1	255193	NA	D
CSNK2A2	casein kinase 2, alpha prime polypeptide	1459	ENSG00000070770	U
CSRNP2	cysteine-serine-rich nuclear protein 2	81566	ENSG00000110925	U
CSRNP3	cysteine-serine-rich nuclear protein 3	80034	ENSG00000178662	D
CSRP2	cysteine and glycine-rich protein 2	1466	ENSG00000175183	U
CST1	cystatin SN	1469	ENSG00000170373	D
CST11	cystatin 11	140880	ENSG00000125831	D
CST6	cystatin E/M	1474	ENSG00000175315	U
CST8	cystatin 8 (cystatin-related epididymal specific)	10047	ENSG00000125815	D
CST9	cystatin 9 (testatin)	128822	ENSG00000173335	D
CSTF1	cleavage stimulation factor, 3' pre-RNA, subunit 1, 50kDa	1477	ENSG00000101138	D
CSTL1	cystatin-like 1	128817	ENSG00000125823	D
CTAG1A	cancer/testis antigen 1A	246100	ENSG00000183678	D
CTAG2	cancer/testis antigen 2	30848	ENSG00000126890	D
CTAGE5	CTAGE family, member 5	4253	ENSG00000258941,ENSG00000150527	D
CTBP1	C-terminal binding protein 1	1487	ENSG00000159692	U
CTBS	chitobiase, di-N-acetyl-	1486	ENSG00000117151	U
CTCF	CCCTC-binding factor (zinc finger protein)	10664	ENSG00000102974	U
CTCFL	CCCTC-binding factor (zinc finger protein)-like	140690	ENSG00000124092	D
CTDNEP1	CTD nuclear envelope phosphatase 1	23399	ENSG00000175826	U
CTDSP1	CTD (carboxy-terminal domain, RNA polymerase II, polypeptide A) small phosphatase 1	58190	ENSG00000144579	U
CTDSPL	CTD (carboxy-terminal domain, RNA polymerase II, polypeptide A) small phosphatase-like	10217	ENSG00000144677	U
CTF1	cardiotrophin 1	1489	ENSG00000150281	D
CTH	cystathionase (cystathionine gamma-lyase)	1491	ENSG00000116761	D
CTHRC1	collagen triple helix repeat containing 1	115908	ENSG00000164932	U
CTNNA2	catenin (cadherin-associated protein), alpha 2	1496	ENSG00000066032	D
CTNNA3	catenin (cadherin-associated protein), alpha 3	29119	ENSG00000183230	D
CTNNAL1	catenin (cadherin-associated protein), alpha-like 1	8727	ENSG00000119326	U
CTNNBL1	catenin, beta like 1	56259	ENSG00000132792	U
CTNND2	catenin (cadherin-associated protein), delta 2	1501	ENSG00000169862	D
CTRB1	chymotrypsinogen B1	1504	ENSG00000168925	D
CTSA	cathepsin A	5476	ENSG00000064601	U
CTSE	cathepsin E	1510	ENSG00000196188	D
CTSF	cathepsin F	8722	ENSG00000174080	U
CTSL2	cathepsin L2	1515	ENSG00000136943	U
CTSZ	cathepsin Z	1522	ENSG00000101160	U
CTTN	cortactin	2017	ENSG00000085733	U
CUEDC2	CUE domain containing 2	79004	ENSG00000107874	U
CUL1	cullin 1	8454	ENSG00000055130	U
CUL2	cullin 2	8453	ENSG00000108094	U
CUL5	cullin 5	8065	ENSG00000166266	U
CUTA	cutA divalent cation tolerance homolog (E. coli)	51596	ENSG00000112514	U
CUZD1	CUB and zona pellucida-like domains 1	50624	ENSG00000138161	D
CWC15	CWC15 spliceosome-associated protein homolog (S. cerevisiae)	51503	NA	U
CWC27	CWC27 spliceosome-associated protein homolog (S. cerevisiae)	10283	ENSG00000153015	U
CWH43	cell wall biogenesis 43 C-terminal homolog (S. cerevisiae)	80157	ENSG00000109182	D
CXADR	coxsackie virus and adenovirus receptor	1525	ENSG00000154639	D
CXCL1	chemokine (C-X-C motif) ligand 1 (melanoma growth stimulating activity, alpha)	2919	ENSG00000163739	U
CXCL11	chemokine (C-X-C motif) ligand 11	6373	ENSG00000169248	D
CXCL13	chemokine (C-X-C motif) ligand 13	10563	ENSG00000156234	D
CXCL16	chemokine (C-X-C motif) ligand 16	58191	ENSG00000161921	U
CXCL2	chemokine (C-X-C motif) ligand 2	2920	ENSG00000081041	D
CXCL5	chemokine (C-X-C motif) ligand 5	6374	ENSG00000163735	D
CXCL6	chemokine (C-X-C motif) ligand 6 (granulocyte chemotactic protein 2)	6372	ENSG00000124875	D
CXCL9	chemokine (C-X-C motif) ligand 9	4283	ENSG00000138755	D
CXCR3	chemokine (C-X-C motif) receptor 3	2833	ENSG00000186810	D
CXCR5	chemokine (C-X-C motif) receptor 5	643	ENSG00000160683	D
CXorf1	chromosome X open reading frame 1	9142	ENSG00000221870	D
CXorf21	chromosome X open reading frame 21	80231	ENSG00000120280	D
CXorf26	chromosome X open reading frame 26	51260	ENSG00000102390	U
CXorf36	chromosome X open reading frame 36	79742	ENSG00000147113	D
CXorf48	chromosome X open reading frame 48	54967	ENSG00000169551	D
CXorf58	chromosome X open reading frame 58	254158	ENSG00000165182	D
CXorf59	chromosome X open reading frame 59	286464	ENSG00000176034	D
CXorf61	chromosome X open reading frame 61	203413	ENSG00000204019	D
CXXC1	CXXC finger protein 1	30827	ENSG00000154832	U
CXXC11	CXXC finger protein 11	285093	ENSG00000188011	D
CYB561D2	cytochrome b-561 domain containing 2	11068	ENSG00000114395	U
CYB5A	cytochrome b5 type A (microsomal)	1528	ENSG00000166347	U
CYB5R3	cytochrome b5 reductase 3	1727	ENSG00000100243	U
CYBASC3	cytochrome b, ascorbate dependent 3	220002	ENSG00000162144	U
CYBRD1	cytochrome b reductase 1	79901	ENSG00000071967	U
CYFIP2	cytoplasmic FMR1 interacting protein 2	26999	ENSG00000055163	U
CYLC2	cylicin, basic protein of sperm head cytoskeleton 2	1539	ENSG00000155833	D
CYP11B1	cytochrome P450, family 11, subfamily B, polypeptide 1	1584	ENSG00000160882	D
CYP11B2	cytochrome P450, family 11, subfamily B, polypeptide 2	1585	ENSG00000179142	D
CYP1A1	cytochrome P450, family 1, subfamily A, polypeptide 1	1543	ENSG00000140465	D
CYP1A2	cytochrome P450, family 1, subfamily A, polypeptide 2	1544	ENSG00000140505	D
CYP1B1-AS1	CYP1B1 antisense RNA 1	285154	NA	D
CYP21A2	cytochrome P450, family 21, subfamily A, polypeptide 2	1589	ENSG00000231852	D
CYP24A1	cytochrome P450, family 24, subfamily A, polypeptide 1	1591	ENSG00000019186	D
CYP27B1	cytochrome P450, family 27, subfamily B, polypeptide 1	1594	ENSG00000111012	D
CYP2B6	cytochrome P450, family 2, subfamily B, polypeptide 6	1555	ENSG00000197408	D
CYP2C8	cytochrome P450, family 2, subfamily C, polypeptide 8	1558	ENSG00000138115	D
CYP2D6	cytochrome P450, family 2, subfamily D, polypeptide 6	1565	ENSG00000100197	D
CYP2E1	cytochrome P450, family 2, subfamily E, polypeptide 1	1571	ENSG00000130649	D
CYP2F1	cytochrome P450, family 2, subfamily F, polypeptide 1	1572	ENSG00000197446	D
CYP2J2	cytochrome P450, family 2, subfamily J, polypeptide 2	1573	ENSG00000134716	U
CYP2S1	cytochrome P450, family 2, subfamily S, polypeptide 1	29785	ENSG00000167600	D
CYP2W1	cytochrome P450, family 2, subfamily W, polypeptide 1	54905	ENSG00000073067	D
CYP39A1	cytochrome P450, family 39, subfamily A, polypeptide 1	51302	ENSG00000146233	D
CYP3A43	cytochrome P450, family 3, subfamily A, polypeptide 43	64816	ENSG00000021461	D
CYP3A5	cytochrome P450, family 3, subfamily A, polypeptide 5	1577	ENSG00000106258	D
CYP46A1	cytochrome P450, family 46, subfamily A, polypeptide 1	10858	ENSG00000036530	D
CYP4F12	cytochrome P450, family 4, subfamily F, polypeptide 12	66002	ENSG00000186204	D
CYP4F2	cytochrome P450, family 4, subfamily F, polypeptide 2	8529	ENSG00000186115	D
CYP4F22	cytochrome P450, family 4, subfamily F, polypeptide 22	126410	ENSG00000171954	D
CYP4F3	cytochrome P450, family 4, subfamily F, polypeptide 3	4051	ENSG00000186529	D
CYP4Z1	cytochrome P450, family 4, subfamily Z, polypeptide 1	199974	ENSG00000186160	D
CYP7A1	cytochrome P450, family 7, subfamily A, polypeptide 1	1581	ENSG00000167910	D
CYP7B1	cytochrome P450, family 7, subfamily B, polypeptide 1	9420	ENSG00000172817	D
CYP8B1	cytochrome P450, family 8, subfamily B, polypeptide 1	1582	ENSG00000180432	D
CYR61	cysteine-rich, angiogenic inducer, 61	3491	ENSG00000142871	U
CYSLTR2	cysteinyl leukotriene receptor 2	57105	ENSG00000152207	D
CYSTM1	cysteine-rich transmembrane module containing 1	84418	ENSG00000120306	U
CYTH1	cytohesin 1	9267	ENSG00000108669	U
CYTH3	cytohesin 3	9265	ENSG00000008256	U
CYTIP	cytohesin 1 interacting protein	9595	ENSG00000115165	D
CYYR1	cysteine/tyrosine-rich 1	116159	ENSG00000166265	U
DAAM1	dishevelled associated activator of morphogenesis 1	23002	ENSG00000100592	U
DAGLA	diacylglycerol lipase, alpha	747	ENSG00000134780	D
DALRD3	DALR anticodon binding domain containing 3	55152	ENSG00000178149	D
DAOA	D-amino acid oxidase activator	267012	ENSG00000182346	D
DAP3	death associated protein 3	7818	ENSG00000132676	U
DAPK3	death-associated protein kinase 3	1613	ENSG00000167657	U
DAZ2	deleted in azoospermia 2	57055	ENSG00000205944	D
DAZL	deleted in azoospermia-like	1618	ENSG00000092345	D
DBF4	DBF4 homolog (S. cerevisiae)	10926	ENSG00000006634	D
DBF4B	DBF4 homolog B (S. cerevisiae)	80174	ENSG00000161692	D
DBNDD1	dysbindin (dystrobrevin binding protein 1) domain containing 1	79007	ENSG00000003249	D
DBNDD2	dysbindin (dystrobrevin binding protein 1) domain containing 2	55861	ENSG00000244274	U
DBP	D site of albumin promoter (albumin D-box) binding protein	1628	ENSG00000105516	D
DBT	dihydrolipoamide branched chain transacylase E2	1629	ENSG00000137992	U
DBX2	developing brain homeobox 2	440097	ENSG00000185610	D
DCAF10	DDB1 and CUL4 associated factor 10	79269	ENSG00000122741	U
DCAF12	DDB1 and CUL4 associated factor 12	25853	ENSG00000198876	U
DCAF12L1	DDB1 and CUL4 associated factor 12-like 1	139170	ENSG00000198889	D
DCAF17	DDB1 and CUL4 associated factor 17	80067	ENSG00000115827	D
DCAF4L2	DDB1 and CUL4 associated factor 4-like 2	138009	ENSG00000176566	D
DCAF7	DDB1 and CUL4 associated factor 7	10238	ENSG00000136485	U
DCAF8	DDB1 and CUL4 associated factor 8	50717	ENSG00000132716,ENSG00000258465	U
DCAKD	dephospho-CoA kinase domain containing	79877	ENSG00000172992	U
DCD	dermcidin	117159	ENSG00000161634	D
DCDC1	doublecortin domain containing 1	341019	ENSG00000188682	D
DCDC2	doublecortin domain containing 2	51473	ENSG00000146038	D
DCHS2	dachsous 2 (Drosophila)	54798	ENSG00000197410	D
DCLK1	doublecortin-like kinase 1	9201	ENSG00000133083	D
DCLK2	doublecortin-like kinase 2	166614	ENSG00000170390	D
DCP1A	DCP1 decapping enzyme homolog A (S. cerevisiae)	55802	NA	U
DCP2	DCP2 decapping enzyme homolog (S. cerevisiae)	167227	ENSG00000172795	U
DCST1	DC-STAMP domain containing 1	149095	ENSG00000163357	D
DCST2	DC-STAMP domain containing 2	127579	ENSG00000163354	D
DCT	dopachrome tautomerase (dopachrome delta-isomerase, tyrosine-related protein 2)	1638	ENSG00000080166	D
DCTD	dCMP deaminase	1635	ENSG00000129187	U
DCTN3	dynactin 3 (p22)	11258	ENSG00000137100	U
DCTN4	dynactin 4 (p62)	51164	ENSG00000132912	U
DCTN5	dynactin 5 (p25)	84516	ENSG00000166847	U
DCTN6	dynactin 6	10671	ENSG00000104671	U
DCTPP1	dCTP pyrophosphatase 1	79077	ENSG00000179958	U
DCUN1D3	DCN1, defective in cullin neddylation 1, domain containing 3 (S. cerevisiae)	123879	ENSG00000188215	U
DCUN1D5	DCN1, defective in cullin neddylation 1, domain containing 5 (S. cerevisiae)	84259	ENSG00000137692	U
DCXR	dicarbonyl/L-xylulose reductase	51181	ENSG00000169738	U
DDB1	damage-specific DNA binding protein 1, 127kDa	1642	ENSG00000167986	U
DDB2	damage-specific DNA binding protein 2, 48kDa	1643	ENSG00000134574	D
DDC	dopa decarboxylase (aromatic L-amino acid decarboxylase)	1644	ENSG00000132437	D
DDHD1	DDHD domain containing 1	80821	ENSG00000100523	D
DDI1	DNA-damage inducible 1 homolog 1 (S. cerevisiae)	414301	ENSG00000170967	D
DDI2	DNA-damage inducible 1 homolog 2 (S. cerevisiae)	84301	ENSG00000197312	D
DDIT3	DNA-damage-inducible transcript 3	1649	ENSG00000175197	U
DDIT4	DNA-damage-inducible transcript 4	54541	ENSG00000168209	U
DDN	dendrin	23109	ENSG00000181418	D
DDO	D-aspartate oxidase	8528	ENSG00000203797	D
DDR1	discoidin domain receptor tyrosine kinase 1	780	ENSG00000204580	U
DDX11	DEAD/H (Asp-Glu-Ala-Asp/His) box helicase 11	1663	ENSG00000013573	D
DDX17	DEAD (Asp-Glu-Ala-Asp) box helicase 17	10521	ENSG00000100201	U
DDX18	DEAD (Asp-Glu-Ala-Asp) box polypeptide 18	8886	ENSG00000088205	U
DDX21	DEAD (Asp-Glu-Ala-Asp) box helicase 21	9188	ENSG00000165732	U
DDX23	DEAD (Asp-Glu-Ala-Asp) box polypeptide 23	9416	ENSG00000174243	U
DDX24	DEAD (Asp-Glu-Ala-Asp) box polypeptide 24	57062	ENSG00000089737	U
DDX25	DEAD (Asp-Glu-Ala-Asp) box helicase 25	29118	ENSG00000109832	D
DDX26B	DEAD/H (Asp-Glu-Ala-Asp/His) box polypeptide 26B	203522	ENSG00000165359	D
DDX27	DEAD (Asp-Glu-Ala-Asp) box polypeptide 27	55661	ENSG00000124228	U
DDX28	DEAD (Asp-Glu-Ala-Asp) box polypeptide 28	55794	ENSG00000182810	U
DDX39A	DEAD (Asp-Glu-Ala-Asp) box polypeptide 39A	10212	ENSG00000123136	U
DDX39B	DEAD (Asp-Glu-Ala-Asp) box polypeptide 39B	7919	ENSG00000198563	U
DDX3X	DEAD (Asp-Glu-Ala-Asp) box polypeptide 3, X-linked	1654	ENSG00000215301	U
DDX3Y	DEAD (Asp-Glu-Ala-Asp) box polypeptide 3, Y-linked	8653	ENSG00000067048	D
DDX41	DEAD (Asp-Glu-Ala-Asp) box polypeptide 41	51428	ENSG00000183258	U
DDX42	DEAD (Asp-Glu-Ala-Asp) box polypeptide 42	11325	ENSG00000198231	U
DDX47	DEAD (Asp-Glu-Ala-Asp) box polypeptide 47	51202	ENSG00000213782	U
DDX52	DEAD (Asp-Glu-Ala-Asp) box polypeptide 52	11056	ENSG00000141141	D
DDX53	DEAD (Asp-Glu-Ala-Asp) box polypeptide 53	168400	ENSG00000184735	D
DDX54	DEAD (Asp-Glu-Ala-Asp) box polypeptide 54	79039	ENSG00000123064	D
DDX55	DEAD (Asp-Glu-Ala-Asp) box polypeptide 55	57696	ENSG00000111364	U
DDX56	DEAD (Asp-Glu-Ala-Asp) box helicase 56	54606	ENSG00000136271	U
DDX59	DEAD (Asp-Glu-Ala-Asp) box polypeptide 59	83479	ENSG00000118197	U
DECR1	2,4-dienoyl CoA reductase 1, mitochondrial	1666	ENSG00000104325	U
DEDD2	death effector domain containing 2	162989	ENSG00000160570	U
DEFA5	defensin, alpha 5, Paneth cell-specific	1670	ENSG00000164816	D
DEFB103B	defensin, beta 103B	55894	ENSG00000177243	D
DEFB114	defensin, beta 114	245928	ENSG00000177684	D
DEFB119	defensin, beta 119	245932	ENSG00000180483	D
DEFB126	defensin, beta 126	81623	NA	D
DEFB127	defensin, beta 127	140850	ENSG00000088782	D
DEFB129	defensin, beta 129	140881	NA	D
DEK	DEK oncogene	7913	ENSG00000124795	U
DENND2A	DENN/MADD domain containing 2A	27147	ENSG00000146966	U
DENND2C	DENN/MADD domain containing 2C	163259	ENSG00000175984	D
DENND2D	DENN/MADD domain containing 2D	79961	ENSG00000162777	U
DENND4C	DENN/MADD domain containing 4C	55667	ENSG00000137145	U
DENND5A	DENN/MADD domain containing 5A	23258	ENSG00000184014	U
DENR	density-regulated protein	8562	ENSG00000139726	U
DEPDC1B	DEP domain containing 1B	55789	ENSG00000035499	U
DEPDC4	DEP domain containing 4	120863	ENSG00000166153	D
DEPDC7	DEP domain containing 7	91614	ENSG00000121690	D
DERA	deoxyribose-phosphate aldolase (putative)	51071	ENSG00000023697	U
DERL1	derlin 1	79139	ENSG00000136986	U
DERL2	derlin 2	51009	ENSG00000072849	U
DESI2	desumoylating isopeptidase 2	51029	ENSG00000121644	U
DEXI	Dexi homolog (mouse)	28955	ENSG00000182108	U
DFNB31	deafness, autosomal recessive 31	25861	ENSG00000095397	D
DGAT2	diacylglycerol O-acyltransferase 2	84649	ENSG00000062282	D
DGCR2	DiGeorge syndrome critical region gene 2	9993	ENSG00000070413	U
DGCR6L	DiGeorge syndrome critical region gene 6-like	85359	ENSG00000128185	U
DGCR8	DiGeorge syndrome critical region gene 8	54487	ENSG00000128191	U
DGKE	diacylglycerol kinase, epsilon 64kDa	8526	ENSG00000153933	D
DGKG	diacylglycerol kinase, gamma 90kDa	1608	ENSG00000058866	D
DGKH	diacylglycerol kinase, eta	160851	ENSG00000102780	D
DGKZ	diacylglycerol kinase, zeta	8525	ENSG00000149091	D
DGUOK	deoxyguanosine kinase	1716	ENSG00000114956	U
DHCR24	24-dehydrocholesterol reductase	1718	ENSG00000116133	U
DHH	desert hedgehog	50846	ENSG00000139549	D
DHODH	dihydroorotate dehydrogenase (quinone)	1723	ENSG00000102967	D
DHPS	deoxyhypusine synthase	1725	ENSG00000095059	U
DHRS1	dehydrogenase/reductase (SDR family) member 1	115817	ENSG00000157379	U
DHRS3	dehydrogenase/reductase (SDR family) member 3	9249	ENSG00000162496	U
DHRS7	dehydrogenase/reductase (SDR family) member 7	51635	ENSG00000100612	U
DHRS7B	dehydrogenase/reductase (SDR family) member 7B	25979	ENSG00000109016	U
DHX15	DEAH (Asp-Glu-Ala-His) box polypeptide 15	1665	ENSG00000109606	U
DHX16	DEAH (Asp-Glu-Ala-His) box polypeptide 16	8449	ENSG00000204560	U
DHX29	DEAH (Asp-Glu-Ala-His) box polypeptide 29	54505	ENSG00000067248	U
DHX30	DEAH (Asp-Glu-Ala-His) box polypeptide 30	22907	ENSG00000132153	U
DHX32	DEAH (Asp-Glu-Ala-His) box polypeptide 32	55760	ENSG00000089876	U
DHX33	DEAH (Asp-Glu-Ala-His) box polypeptide 33	56919	ENSG00000005100	U
DHX36	DEAH (Asp-Glu-Ala-His) box polypeptide 36	170506	ENSG00000174953	U
DHX38	DEAH (Asp-Glu-Ala-His) box polypeptide 38	9785	ENSG00000140829	U
DIABLO	diablo, IAP-binding mitochondrial protein	56616	ENSG00000184047	U
DIAPH1	diaphanous homolog 1 (Drosophila)	1729	ENSG00000131504	U
DIAPH2	diaphanous homolog 2 (Drosophila)	1730	ENSG00000147202	U
DIEXF	digestive organ expansion factor homolog (zebrafish)	27042	ENSG00000117597	D
DIMT1	DIM1 dimethyladenosine transferase 1 homolog (S. cerevisiae)	27292	ENSG00000086189	U
DIP2B	DIP2 disco-interacting protein 2 homolog B (Drosophila)	57609	ENSG00000066084	U
DIRAS1	DIRAS family, GTP-binding RAS-like 1	148252	ENSG00000176490	D
DIRAS2	DIRAS family, GTP-binding RAS-like 2	54769	ENSG00000165023	D
DIRAS3	DIRAS family, GTP-binding RAS-like 3	9077	ENSG00000162595	D
DISP2	dispatched homolog 2 (Drosophila)	85455	ENSG00000140323	D
DKC1	dyskeratosis congenita 1, dyskerin	1736	ENSG00000130826	U
DKK1	dickkopf 1 homolog (Xenopus laevis)	22943	ENSG00000107984	U
DKK2	dickkopf 2 homolog (Xenopus laevis)	27123	ENSG00000155011	D
DKK4	dickkopf homolog 4 (Xenopus laevis)	27121	ENSG00000104371	D
DLEC1	deleted in lung and esophageal cancer 1	9940	ENSG00000008226	D
DLEU7	deleted in lymphocytic leukemia, 7	220107	ENSG00000186047	D
DLG5	discs, large homolog 5 (Drosophila)	9231	ENSG00000151208	U
DLGAP1	discs, large (Drosophila) homolog-associated protein 1	9229	ENSG00000170579	D
DLL3	delta-like 3 (Drosophila)	10683	ENSG00000090932	D
DLST	dihydrolipoamide S-succinyltransferase (E2 component of 2-oxo-glutarate complex)	1743	ENSG00000119689	U
DLX1	distal-less homeobox 1	1745	ENSG00000144355	D
DLX2	distal-less homeobox 2	1746	ENSG00000115844	D
DLX3	distal-less homeobox 3	1747	ENSG00000064195	U
DLX5	distal-less homeobox 5	1749	ENSG00000105880	U
DMAP1	DNA methyltransferase 1 associated protein 1	55929	ENSG00000178028	U
DMBT1	deleted in malignant brain tumors 1	1755	ENSG00000187908	D
DMC1	DMC1 dosage suppressor of mck1 homolog, meiosis-specific homologous recombination (yeast)	11144	ENSG00000100206	D
DMD	dystrophin	1756	ENSG00000198947	D
DMGDH	dimethylglycine dehydrogenase	29958	ENSG00000132837	D
DMP1	dentin matrix acidic phosphoprotein 1	1758	ENSG00000152592	D
DMRT2	doublesex and mab-3 related transcription factor 2	10655	ENSG00000173253	D
DMRT3	doublesex and mab-3 related transcription factor 3	58524	ENSG00000064218	D
DMRTB1	DMRT-like family B with proline-rich C-terminal, 1	63948	ENSG00000143006	D
DMWD	dystrophia myotonica, WD repeat containing	1762	ENSG00000185800	U
DNAAF3	dynein, axonemal, assembly factor 3	352909	ENSG00000167646	D
DNAH11	dynein, axonemal, heavy chain 11	8701	ENSG00000105877	D
DNAH17	dynein, axonemal, heavy chain 17	8632	ENSG00000187775	D
DNAH5	dynein, axonemal, heavy chain 5	1767	ENSG00000039139	D
DNAH7	dynein, axonemal, heavy chain 7	56171	ENSG00000118997	D
DNAH9	dynein, axonemal, heavy chain 9	1770	ENSG00000007174	D
DNAI1	dynein, axonemal, intermediate chain 1	27019	ENSG00000122735	D
DNAI2	dynein, axonemal, intermediate chain 2	64446	ENSG00000171595	D
DNAJA3	DnaJ (Hsp40) homolog, subfamily A, member 3	9093	ENSG00000103423	U
DNAJB1	DnaJ (Hsp40) homolog, subfamily B, member 1	3337	ENSG00000132002	U
DNAJB5	DnaJ (Hsp40) homolog, subfamily B, member 5	25822	ENSG00000137094	D
DNAJB6	DnaJ (Hsp40) homolog, subfamily B, member 6	10049	ENSG00000105993	U
DNAJB7	DnaJ (Hsp40) homolog, subfamily B, member 7	150353	ENSG00000172404	D
DNAJB8	DnaJ (Hsp40) homolog, subfamily B, member 8	165721	ENSG00000179407	D
DNAJC12	DnaJ (Hsp40) homolog, subfamily C, member 12	56521	ENSG00000108176	D
DNAJC14	DnaJ (Hsp40) homolog, subfamily C, member 14	85406	ENSG00000135392	U
DNAJC18	DnaJ (Hsp40) homolog, subfamily C, member 18	202052	ENSG00000170464	D
DNAJC22	DnaJ (Hsp40) homolog, subfamily C, member 22	79962	ENSG00000178401	D
DNAJC3	DnaJ (Hsp40) homolog, subfamily C, member 3	5611	ENSG00000102580	U
DNAJC5B	DnaJ (Hsp40) homolog, subfamily C, member 5 beta	85479	ENSG00000147570	D
DNAJC6	DnaJ (Hsp40) homolog, subfamily C, member 6	9829	ENSG00000116675	D
DNAJC7	DnaJ (Hsp40) homolog, subfamily C, member 7	7266	ENSG00000168259	U
DNAJC9	DnaJ (Hsp40) homolog, subfamily C, member 9	23234	ENSG00000213551	U
DNAL4	dynein, axonemal, light chain 4	10126	ENSG00000100246	U
DNASE1L2	deoxyribonuclease I-like 2	1775	ENSG00000167968	D
DNASE2	deoxyribonuclease II, lysosomal	1777	ENSG00000105612	U
DNER	delta/notch-like EGF repeat containing	92737	ENSG00000187957	D
DNM1P46	DNM1 pseudogene 46	196968	NA	U
DNM2	dynamin 2	1785	ENSG00000079805	U
DNM3	dynamin 3	26052	ENSG00000197959	D
DNMBP	dynamin binding protein	23268	ENSG00000107554	D
DNMT3A	DNA (cytosine-5-)-methyltransferase 3 alpha	1788	ENSG00000119772	D
DNMT3B	DNA (cytosine-5-)-methyltransferase 3 beta	1789	ENSG00000088305	D
DNPEP	aspartyl aminopeptidase	23549	ENSG00000123992	U
DNTT	deoxynucleotidyltransferase, terminal	1791	ENSG00000107447	D
DNTTIP1	deoxynucleotidyltransferase, terminal, interacting protein 1	116092	ENSG00000101457	U
DNTTIP2	deoxynucleotidyltransferase, terminal, interacting protein 2	30836	ENSG00000067334	D
DOC2A	double C2-like domains, alpha	8448	ENSG00000149927	D
DOC2B	double C2-like domains, beta	8447	NA	D
DOCK1	dedicator of cytokinesis 1	1793	ENSG00000150760	U
DOCK11	dedicator of cytokinesis 11	139818	ENSG00000147251	U
DOCK3	dedicator of cytokinesis 3	1795	ENSG00000088538	D
DOCK4	dedicator of cytokinesis 4	9732	ENSG00000128512	D
DOCK7	dedicator of cytokinesis 7	85440	ENSG00000116641	U
DOCK8	dedicator of cytokinesis 8	81704	ENSG00000107099	U
DOCK9	dedicator of cytokinesis 9	23348	ENSG00000088387	U
DOK3	docking protein 3	79930	ENSG00000146094	D
DOK5	docking protein 5	55816	ENSG00000101134	D
DOK7	docking protein 7	285489	ENSG00000175920	D
DOLK	dolichol kinase	22845	ENSG00000175283	U
DOT1L	DOT1-like, histone H3 methyltransferase (S. cerevisiae)	84444	ENSG00000104885	D
DPEP1	dipeptidase 1 (renal)	1800	ENSG00000015413	D
DPEP2	dipeptidase 2	64174	ENSG00000167261	U
DPEP3	dipeptidase 3	64180	ENSG00000141096	D
DPF2	D4, zinc and double PHD fingers family 2	5977	ENSG00000133884	U
DPF3	D4, zinc and double PHD fingers, family 3	8110	ENSG00000205683	D
DPH3	DPH3, KTI11 homolog (S. cerevisiae)	285381	ENSG00000154813	U
DPM1	dolichyl-phosphate mannosyltransferase polypeptide 1, catalytic subunit	8813	ENSG00000000419	U
DPM3	dolichyl-phosphate mannosyltransferase polypeptide 3	54344	ENSG00000179085	U
DPP10	dipeptidyl-peptidase 10 (non-functional)	57628	ENSG00000175497	D
DPP4	dipeptidyl-peptidase 4	1803	ENSG00000197635	U
DPP9	dipeptidyl-peptidase 9	91039	ENSG00000142002	U
DPPA2	developmental pluripotency associated 2	151871	ENSG00000163530	D
DPPA3	developmental pluripotency associated 3	359787	ENSG00000187569	D
DPPA5	developmental pluripotency associated 5	340168	ENSG00000203909	D
DPY19L2	dpy-19-like 2 (C. elegans)	283417	ENSG00000177990	D
DPY19L2P2	dpy-19-like 2 pseudogene 2 (C. elegans)	349152	NA	D
DPY30	dpy-30 homolog (C. elegans)	84661	ENSG00000162961	U
DPYSL3	dihydropyrimidinase-like 3	1809	ENSG00000113657	U
DPYSL4	dihydropyrimidinase-like 4	10570	ENSG00000151640	D
DPYSL5	dihydropyrimidinase-like 5	56896	ENSG00000157851	D
DQX1	DEAQ box RNA-dependent ATPase 1	165545	ENSG00000144045	D
DRAM1	DNA-damage regulated autophagy modulator 1	55332	ENSG00000136048	U
DRAXIN	dorsal inhibitory axon guidance protein	374946	ENSG00000162490	D
DRD1	dopamine receptor D1	1812	ENSG00000184845	D
DRD2	dopamine receptor D2	1813	ENSG00000149295	D
DRD3	dopamine receptor D3	1814	ENSG00000151577	D
DRD5	dopamine receptor D5	1816	ENSG00000169676	D
DRG1	developmentally regulated GTP binding protein 1	4733	ENSG00000185721	U
DRG2	developmentally regulated GTP binding protein 2	1819	ENSG00000108591	U
DROSHA	drosha, ribonuclease type III	29102	ENSG00000113360	U
DRP2	dystrophin related protein 2	1821	ENSG00000102385	D
DSC1	desmocollin 1	1823	ENSG00000134765	D
DSC2	desmocollin 2	1824	ENSG00000134755	U
DSCAML1	Down syndrome cell adhesion molecule like 1	57453	ENSG00000177103	D
DSCR3	Down syndrome critical region gene 3	10311	ENSG00000157538	U
DSCR9	Down syndrome critical region gene 9 (non-protein coding)	257203	NA	D
DSE	dermatan sulfate epimerase	29940	ENSG00000111817	U
DSG4	desmoglein 4	147409	ENSG00000175065	D
DSP	desmoplakin	1832	ENSG00000096696	U
DSPP	dentin sialophosphoprotein	1834	ENSG00000152591	D
DSTN	destrin (actin depolymerizing factor)	11034	ENSG00000125868	U
DTWD2	DTW domain containing 2	285605	ENSG00000169570	D
DTX1	deltex homolog 1 (Drosophila)	1840	ENSG00000135144	D
DUOX2	dual oxidase 2	50506	ENSG00000140279	D
DUS1L	dihydrouridine synthase 1-like (S. cerevisiae)	64118	ENSG00000169718	U
DUS2L	dihydrouridine synthase 2-like, SMM1 homolog (S. cerevisiae)	54920	ENSG00000167264	U
DUSP10	dual specificity phosphatase 10	11221	ENSG00000143507	D
DUSP11	dual specificity phosphatase 11 (RNA/RNP complex 1-interacting)	8446	ENSG00000144048	U
DUSP12	dual specificity phosphatase 12	11266	ENSG00000081721	U
DUSP14	dual specificity phosphatase 14	11072	ENSG00000161326	U
DUSP15	dual specificity phosphatase 15	128853	ENSG00000149599	D
DUSP16	dual specificity phosphatase 16	80824	ENSG00000111266	U
DUSP2	dual specificity phosphatase 2	1844	ENSG00000158050	D
DUSP22	dual specificity phosphatase 22	56940	NA	U
DUSP23	dual specificity phosphatase 23	54935	ENSG00000158716	U
DUSP4	dual specificity phosphatase 4	1846	ENSG00000120875	U
DUSP7	dual specificity phosphatase 7	1849	ENSG00000164086	D
DVL2	dishevelled, dsh homolog 2 (Drosophila)	1856	ENSG00000004975	U
DYM	dymeclin	54808	ENSG00000141627	U
DYNC1I1	dynein, cytoplasmic 1, intermediate chain 1	1780	ENSG00000158560	D
DYNC1I2	dynein, cytoplasmic 1, intermediate chain 2	1781	ENSG00000077380	U
DYNLL2	dynein, light chain, LC8-type 2	140735	ENSG00000121083	U
DYNLRB1	dynein, light chain, roadblock-type 1	83658	ENSG00000125971	U
DYNLT1	dynein, light chain, Tctex-type 1	6993	ENSG00000146425	U
DYNLT3	dynein, light chain, Tctex-type 3	6990	ENSG00000165169	U
DYX1C1	dyslexia susceptibility 1 candidate 1	161582	ENSG00000256061	D
DZIP1	DAZ interacting protein 1	22873	ENSG00000134874	D
DZIP3	DAZ interacting protein 3, zinc finger	9666	ENSG00000198919	D
E2F2	E2F transcription factor 2	1870	ENSG00000007968	U
E2F3	E2F transcription factor 3	1871	ENSG00000112242	U
E2F4	E2F transcription factor 4, p107/p130-binding	1874	ENSG00000205250	U
E2F7	E2F transcription factor 7	144455	ENSG00000165891	D
E4F1	E4F transcription factor 1	1877	ENSG00000167967	U
EAF1	ELL associated factor 1	85403	ENSG00000144597	U
EAF2	ELL associated factor 2	55840	ENSG00000145088	D
EAPP	E2F-associated phosphoprotein	55837	ENSG00000129518	U
ECE2	endothelin converting enzyme 2	9718	ENSG00000145194	D
ECEL1	endothelin converting enzyme-like 1	9427	ENSG00000171551	D
ECHDC1	enoyl CoA hydratase domain containing 1	55862	ENSG00000093144	D
ECHDC2	enoyl CoA hydratase domain containing 2	55268	ENSG00000121310	U
ECHS1	enoyl CoA hydratase, short chain, 1, mitochondrial	1892	ENSG00000127884	U
ECI1	enoyl-CoA delta isomerase 1	1632	ENSG00000167969	U
ECM1	extracellular matrix protein 1	1893	ENSG00000143369	U
ECM2	extracellular matrix protein 2, female organ and adipocyte specific	1842	ENSG00000106823	D
ECT2	epithelial cell transforming sequence 2 oncogene	1894	ENSG00000114346	D
EDA	ectodysplasin A	1896	ENSG00000158813	D
EDAR	ectodysplasin A receptor	10913	ENSG00000135960	D
EDC4	enhancer of mRNA decapping 4	23644	ENSG00000038358	U
EDDM3A	epididymal protein 3A	10876	ENSG00000181562	D
EDDM3B	epididymal protein 3B	64184	ENSG00000181552	D
EDEM1	ER degradation enhancer, mannosidase alpha-like 1	9695	ENSG00000134109	U
EDEM2	ER degradation enhancer, mannosidase alpha-like 2	55741	ENSG00000088298	U
EDF1	endothelial differentiation-related factor 1	8721	ENSG00000107223	U
EDIL3	EGF-like repeats and discoidin I-like domains 3	10085	ENSG00000164176	D
EDN1	endothelin 1	1906	ENSG00000078401	U
EDN2	endothelin 2	1907	ENSG00000127129	D
EDN3	endothelin 3	1908	ENSG00000124205	D
EEF1B2	eukaryotic translation elongation factor 1 beta 2	1933	ENSG00000114942	U
EEF1D	eukaryotic translation elongation factor 1 delta (guanine nucleotide exchange protein)	1936	ENSG00000104529	U
EEF2K	eukaryotic elongation factor-2 kinase	29904	ENSG00000103319	U
EFCAB1	EF-hand calcium binding domain 1	79645	ENSG00000034239	D
EFCAB11	EF-hand calcium binding domain 11	90141	ENSG00000140025	D
EFCAB13	EF-hand calcium binding domain 13	124989	ENSG00000178852	D
EFCAB2	EF-hand calcium binding domain 2	84288	ENSG00000203666	D
EFCAB3	EF-hand calcium binding domain 3	146779	ENSG00000172421	D
EFCAB4B	EF-hand calcium binding domain 4B	84766	ENSG00000130038	D
EFCAB6	EF-hand calcium binding domain 6	64800	ENSG00000186976	D
EFCAB7	EF-hand calcium binding domain 7	84455	ENSG00000203965	D
EFEMP1	EGF containing fibulin-like extracellular matrix protein 1	2202	ENSG00000115380	U
EFEMP2	EGF containing fibulin-like extracellular matrix protein 2	30008	ENSG00000172638	U
EFHA1	EF-hand domain family, member A1	221154	ENSG00000165487	U
EFHC2	EF-hand domain (C-terminal) containing 2	80258	ENSG00000183690	D
EFNA2	ephrin-A2	1943	ENSG00000099617	D
EFNA5	ephrin-A5	1946	ENSG00000184349	D
EFNB1	ephrin-B1	1947	ENSG00000090776	U
EFNB2	ephrin-B2	1948	ENSG00000125266	U
EFNB3	ephrin-B3	1949	ENSG00000108947	D
EFR3A	EFR3 homolog A (S. cerevisiae)	23167	ENSG00000132294	U
EFS	embryonal Fyn-associated substrate	10278	ENSG00000100842	U
EFTUD2	elongation factor Tu GTP binding domain containing 2	9343	ENSG00000108883	U
EGFL6	EGF-like-domain, multiple 6	25975	ENSG00000198759	U
EGFL7	EGF-like-domain, multiple 7	51162	ENSG00000172889	U
EGFL8	EGF-like-domain, multiple 8	80864	ENSG00000258388,ENSG00000241404	D
EGFR	epidermal growth factor receptor	1956	ENSG00000146648	U
[truncated: 5,619 more rows]

## Sheet: S5, Zhao-GWAS summary
SNP rs#1	Position	Ref. allele2	SNP type	Closest gene	Distance to gene (kb)	OR (95% CI)	Logistic regression p-value3	Cochrane-Armitage trend test p-value4			Differential expression in PE
Afro-Caribbean HAPO study subjects (n=21 PE cases and 1010 controls)								European ancestry HAPO	Hispanic HAPO	Caucasian SOPHIA
rs11617740	Chr13:101478127	1	Intronic	FGF14	0	16.96 (5.53-51.97)	7.32×10-7	0.085	0.457	0.441	D	fibroblast growth factor 14	No obvious connections in region
rs2839440	Chr21:42316567	1	Intronic	C21orf121	0	5.31 (2.70-10.42)	1.23×10-6	0.316	0.46	0.581		ZNF295 antisense RNA 1	No obvious connections in region
rs12641856	Chr4:182846859	1	Intergenic	MGC45800	450.3	15.19 (4.98-46.35)	1.74×10-6	0.997	0.682	0.684		Long noncoding RNA	No obvious connections in region
rs4815879	Chr20:5897534	1	Intronic	MCM8	0	14.57 (4.81-44.17)	2.20×10-6	0.286	0.582	0.976		minichromosome maintenance 8 homologous recombination repair factor	Close to CRLS1 (E, cardiolipin synthase 1)
rs28360974	Chr6:31084198	1	Intergenic	MUC21	18.5	10.13 (3.85-26.67)	2.76×10-6	0.896	0.029	0.073		mucin 21, cell surface associated	No obvious connections in region
rs1248993	Chr10:29067229	3	Intergenic	BAMBI	55.4	4.27 (2.28-8.01)	5.95×10-6	0.854	1	0.328	E	BMP and activin membrane bound inhibitor	No obvious connections in region
rs975369	Chr7:25579186	1	Intergenic	NPVF	344.6	4.55 (2.34-8.83)	7.79×10-6	-	0.449	-		neuropeptide VF precursor	No obvious connections in region
rs1556832	Chr20:4163557	1	Intronic	ADRA1D	0	4.33 (2.27-8.27)	8.95×10-6	0.178	0.479	0.88		adrenoceptor alpha 1D	No obvious connections in region
rs11600901	Chr11:117537196	1	Intergenic	SCN2B	1.5	9.83 (3.58-27.00)	9.23×10-6	0.587	0.947	0.85	D	sodium voltage-gated channel beta subunit 2	No obvious connections in region
European ancestry HAPO study subjects (n=50 PE cases and 1202 controls)								Afro-Caribbean HAPO	Hispanic HAPO	Caucasian SOPHIA
rs7322722	Chr13:76777377	1	Intronic	MYCBP2	0	2.93 (1.90-4.52)	1.23×10-6	0.822	0.111	0.642	E	MYC binding protein 2, E3 ubiquitin protein ligase	No obvious connections in region
rs624575	Chr13:76520819	3	Intronic	MYCBP2	0	2.90 (1.88-4.48)	1.50×10-6	0.561	0.132	0.794	E	MYC binding protein 2, E3 ubiquitin protein ligase	No obvious connections in region
rs10989019	Chr9:102016362	3	Intronic	INVS	0	3.21 (1.98-5.20)	2.28×10-6	0.521	0.884	0.576		inversin	Close to ERP44 - no obvious connections
rs7020780	Chr9:101998557	1	Intronic	INVS	0	3.19 (1.96-5.17)	2.66×10-6	0.497	0.726	0.796		inversin	Close to ERP44 - no obvious connections
rs10883969	Chr10:105874106	1	Intronic	C10orf78	0	2.97 (1.88-4.69)	2.84×10-6	0.28	0.864	0.526		SWI5 dependent homologous recombination repair protein 1	No obvious connections in region
rs7028939	Chr9:101848506	3	Intronic	ERP44	0	3.17 (1.95-5.15)	2.97×10-6	0.189	0.767	0.404		endoplasmic reticulum protein 44	Close to INVS - no obvious connections
rs7047693	Chr9:101958127	3	Intronic	INVS	0	3.16 (1.94-5.12)	3.31×10-6	0.161	0.815	0.028		inversin	Close to ERP44 - no obvious connections
rs10988989	Chr9:101962128	3	Intronic	INVS	0	3.16 (1.94-5.12)	3.31×10-6	0.167	0.815	0.028		inversin	Close to ERP44 - no obvious connections
rs17787940	Chr3:150733279	3	Intronic	WWTR1	0	3.17 (1.95-5.16)	3.35×10-6	0.378	0.801	0.448		WW domain containing transcription regulator 1	No obvious connections in region
rs7849323	Chr9:101894009	3	Intronic	ERP44	0	3.15 (1.94-5.11)	3.42×10-6	0.14	0.931	0.568		endoplasmic reticulum protein 44	Close to INVS - no obvious connections
rs1415927	Chr9:101951527	3	Intronic	INVS	0	3.15 (1.94-5.11)	3.48×10-6	0.161	0.821	0.537		inversin	Close to ERP44 - no obvious connections
rs9976946	Chr21:35129932	3	Intronic	RUNX1	0	5.50 (2.65-11.39)	4.57×10-6	-	0.005	0.588		runt related transcription factor 1	Regulates PC-TP (E, phosphatidyl choline transfer protein). Close to RCAN1 (E), mouse gene implicated in fat storage. Complexes with CREBBP and HIF1A (hypoxia sensor), physically binds to AES (=TLE5), CBFB, CCNK, OLIG3, RUNX2, TEAD2, and TLE1 transcription factors (BIOGRID)
rs6563695	Chr13:38801243	1	Intergenic	LHFP	13.8	3.65 (2.09-6.36)	5.24×10-6	0.462	0.43	-		lipoma HMGIC fusion partner 6	No obvious connections in region
rs9530631	Chr13:76760985	3	Intronic	MYCBP2	0	2.69 (1.75-4.12)	5.91×10-6	0.23	0.063	0.757	E	MYC binding protein 2, E3 ubiquitin protein ligase	No obvious connections in region
rs7337686	Chr13:76621411	3	Intronic	MYCBP2	0	2.68 (1.74-4.11)	6.60×10-6	0.204	0.04	0.757	E	MYC binding protein 2, E3 ubiquitin protein ligase	No obvious connections in region
Hispanic HAPO study subjects (n=62 PE cases and 658 controls)								Afro-Caribbean HAPO	European ancestry HAPO	Caucasian SOPHIA
rs17412740	Chr8:20291038	1	Intergenic	LZTS1	134	6.08 (2.88-12.81)	2.14×10-6	-	0.132	0.877		leucine zipper tumor suppressor 1	Close to LPL (E, lipoprotein lipase) and SLC18A1 (U, monoamine carrier),
rs17636747	Chr2:105244302	1	Intergenic	TGFBRAP1	5.7	8.35 (3.41-20.46)	3.50×10-6	-	0.877	0.88		transforming growth factor beta receptor associated protein 1	Close to FHL2 (E, allosteric inhibitor of SPHK1 (D), PMID: 16888242)
rs1016646	Chr8:20307688	1	Intergenic	LZTS1	150.6	5.68 (2.63-12.25)	9.45×10-6	-	0.132	0.911		leucine zipper tumor suppressor 1	Close to LPL (E, lipoprotein lipase) and SLC18A1 (U, monoamine carrier),
rs7199697	Chr16:74600702	3	Intergenic	CNTNAP4	268	3.98 (2.16-7.33)	9.59×10-6	0.797	-	0.829	D	contactin associated protein like 4	No obvious connections in region
Caucasian SOPHIA subjects (n=177 PE cases and 115 controls)								Afro-Caribbean HAPO	European ancestry HAPO	Hispanic HAPO
rs10743565	Chr12:25551846	1	Intronic	IFLTD1	0	0.41 (0.27-0.60)	6.77×10-6	0.195	0.962	0.296	D	intermediate filament tail domain containing 1	a.k.a. LMNTD1, close to K-RAS, BCAT1 (E, branched chain amino-transferase),
rs17686866	Chr1:215251888	2	Intronic	ESRRG	0	0.36 (0.23-0.56)	8.99×10-6	0.32	0.267	0.272		estrogen related receptor gamma	Activates PDK4 (E, PDH Kinase 4). May interfere with regulation by eostrogen receptor (Entrez annotation). No other obvious connections in region

## Sheet: S6. Johnson-GWAS summary
Most significant locus downstream of INHBB			N.B. blue and red text respectively refer to lower and higher mRNA levels in PE
Neighbours	Description	Comment
PTPN4	Protein Tyrosine Phosphatase Non-Receptor Type 4	protects neurones from Apoptosis (UniProtKB)
EPB41L5	Erythrocyte Membrane Protein Band 4.1 Like 5
TMEM185B	Transmembrane Protein 185B
RALB	RAS Like Proto-Oncogene B	associated with membrane-trafficking and required for suppression of apoptosis (UniProtKB)
INHBB	Inhibin Subunit Beta B
LOC84931	non-protein coding RNA	mRNA down in PE. Associated with poor prognosis in cancer survival (Xu A. et al. 2019. https://doi.org/10.3389/fgene.2019.00236)
Other loci
CTDSPL2	CTD Small Phosphatase Like 2	close to GOLM2, EIF3J (Eukaryotic translation initiation factor 3J), SPG11 (vesicle trafficking)
rs12431203	SNP near KTCD12, ACOD1, CLN5, FBXL3, MYCBP2	CLN5 up -encodes intracellular trafficking protein, MYCBP2 up - enclodes E3 ubiquitin protein ligase
rs2826535	SNP near LNC00320 and NCAM2
RAB10	RAB10 up - RAB oncogene	Close to KIF3C (Kinesin Family Member 3C), GAREM2, HADHA (hydroxyacyl-CoA dehydrogenase - component of beta oxidation)
ATP6V1E2	ATPase H+ Transporting V1 Subunit E2	close to TMEM247, PIGF (Phosphatidylinositol Glycan Anchor Biosynthesis Class F), RHOQ (ras homolog family member Q)
rs6542736	GACAT1 long-noncoding RNA	close to RGPD4 (RNABP2 like and GRIP domain contining 4)
CNIH3	CNIH3 down - Cornichon Family AMPA Receptor Auxiliary Protein 3	close to WDR26 (WD repeaat 26), CNIH4
CHMP2B	CHMP2B - (charged multivesicular body protein 2B)	2 synonymous SNPs. Involved in Endosomal Sorting Complex. Close by are POU1F1 (a TF: POU class 1 homeobox 1), MiRNA4795, LNC00506 and VGLL3 (Vestigial Like Family Member 3)
C4orf37	renamed STPG2 (sperm tail PG-rich repeat containing 2)	close to COX7A2P2 pseudogene
rs17024019	SNP near to CHMP2B (see above)
